# Supplementary material for: Metro Maps of Plant Disease Dynamics—Automated Mining of Differences Using Hyperspectral Images
Source: PLoS One. 2015 Jan 26;10(1):e0116902. doi: 10.1371/journal.pone.0116902 (PMC4306502; doi:10.1371/journal.pone.0116902)
Supplement: S1 File — The basis vectors correspond to the most extreme signatures for the VNIR and SWIR ranges. Each row corresponds to a wavelength and column to a basis vector. The entries contain the reflectance information at different spectral bands. (ZIP) [file pone.0116902.s001.zip]

Archive with 2 entries (2 files):
- swir_bases.csv
- vnir_bases.csv
