# Supplementary material for: Metro Maps of Plant Disease Dynamics—Automated Mining of Differences Using Hyperspectral Images
Source: PLoS One. 2015 Jan 26;10(1):e0116902. doi: 10.1371/journal.pone.0116902 (PMC4306502; doi:10.1371/journal.pone.0116902)
Supplement: S1 File — The basis vectors correspond to the most extreme signatures for the VNIR and SWIR ranges. Each row corresponds to a wavelength and column to a basis vector. The entries contain the reflectance information at different spectral bands. (ZIP) [file pone.0116902.s001.zip › swir_bases.csv]

5.831521153450012207e-01 1.026256680488586426e-01 5.536192059516906738e-01 3.443056643009185791e-01 4.256412684917449951e-01 5.716361999511718750e-01 2.594136595726013184e-01 4.400154054164886475e-01 3.772824406623840332e-01 5.291032195091247559e-01 1.793353557586669922e-01 4.978735148906707764e-01 5.620469450950622559e-01 3.258406519889831543e-01 3.198856413364410400e-01 3.146293163299560547e-01…
5.739776492118835449e-01 1.015876829624176025e-01 5.608518123626708984e-01 3.410450816154479980e-01 4.226824641227722168e-01 5.754736661911010742e-01 2.640153467655181885e-01 4.312752783298492432e-01 3.749575316905975342e-01 5.243272781372070312e-01 1.772163957357406616e-01 5.124902725219726562e-01 5.577543377876281738e-01 3.187092244625091553e-01 3.322176337242126465e-01 3.185433149337768555e-01…
5.856803059577941895e-01 1.017732396721839905e-01 5.723870396614074707e-01 3.528591692447662354e-01 4.258479177951812744e-01 5.734327435493469238e-01 2.586083114147186279e-01 4.354506134986877441e-01 3.849564492702484131e-01 5.261708498001098633e-01 1.759912073612213135e-01 5.061105489730834961e-01 5.581119060516357422e-01 3.236891329288482666e-01 3.318045735359191895e-01 3.218438923358917236e-01…
5.944849848747253418e-01 9.974119067192077637e-02 5.685861110687255859e-01 3.532321155071258545e-01 4.292293488979339600e-01 5.744071006774902344e-01 2.597129344940185547e-01 4.442680180072784424e-01 3.887523412704467773e-01 5.261914134025573730e-01 1.767829358577728271e-01 5.114955902099609375e-01 5.621011853218078613e-01 3.251025676727294922e-01 3.365948200225830078e-01 3.295031189918518066e-01…
5.889725685119628906e-01 1.029297858476638794e-01 5.763292312622070312e-01 3.505917191505432129e-01 4.298170506954193115e-01 5.809509158134460449e-01 2.532617449760437012e-01 4.403907060623168945e-01 3.923109173774719238e-01 5.333854556083679199e-01 1.759141683578491211e-01 5.190052390098571777e-01 5.622854828834533691e-01 3.293020725250244141e-01 3.403288125991821289e-01 3.287908136844635010e-01…
5.886718630790710449e-01 1.022437438368797302e-01 5.697853565216064453e-01 3.545750081539154053e-01 4.326313436031341553e-01 5.854960680007934570e-01 2.614569664001464844e-01 4.382635653018951416e-01 3.889852464199066162e-01 5.284043550491333008e-01 1.789759546518325806e-01 5.222491025924682617e-01 5.683937668800354004e-01 3.276833891868591309e-01 3.380835056304931641e-01 3.333078324794769287e-01…
5.935971140861511230e-01 1.006431728601455688e-01 5.801297426223754883e-01 3.537891209125518799e-01 4.318494498729705811e-01 5.851796269416809082e-01 2.593389749526977539e-01 4.364564716815948486e-01 3.912100195884704590e-01 5.371940135955810547e-01 1.801130920648574829e-01 5.212161540985107422e-01 5.699869394302368164e-01 3.343877196311950684e-01 3.423339724540710449e-01 3.335607051849365234e-01…
5.940477252006530762e-01 1.040688380599021912e-01 5.777594447135925293e-01 3.539133965969085693e-01 4.334582686424255371e-01 5.843230485916137695e-01 2.610192000865936279e-01 4.441425204277038574e-01 3.982954621315002441e-01 5.346651673316955566e-01 1.845334619283676147e-01 5.242962837219238281e-01 5.697160363197326660e-01 3.330596387386322021e-01 3.494597375392913818e-01 3.369382321834564209e-01…
6.014462709426879883e-01 1.049399599432945251e-01 5.818753838539123535e-01 3.558305799961090088e-01 4.313549995422363281e-01 5.872828960418701172e-01 2.605198621749877930e-01 4.473428130149841309e-01 3.974689245223999023e-01 5.343865752220153809e-01 1.789840608835220337e-01 5.259082913398742676e-01 5.770063996315002441e-01 3.364618122577667236e-01 3.513450920581817627e-01 3.337738215923309326e-01…
5.976457595825195312e-01 1.004241183400154114e-01 5.803201198577880859e-01 3.550395667552947998e-01 4.325584769248962402e-01 5.879579186439514160e-01 2.595087289810180664e-01 4.437386393547058105e-01 3.947900831699371338e-01 5.383807420730590820e-01 1.806170642375946045e-01 5.253464579582214355e-01 5.757839679718017578e-01 3.370311558246612549e-01 3.467270135879516602e-01 3.378148972988128662e-01…
6.018613576889038086e-01 1.008750796318054199e-01 5.762107372283935547e-01 3.582464754581451416e-01 4.372045397758483887e-01 5.900964736938476562e-01 2.602759301662445068e-01 4.402795732021331787e-01 3.954367339611053467e-01 5.383032560348510742e-01 1.822288185358047485e-01 5.267898440361022949e-01 5.750784873962402344e-01 3.346382677555084229e-01 3.524584472179412842e-01 3.351902067661285400e-01…
6.055105924606323242e-01 1.045847460627555847e-01 5.778655409812927246e-01 3.560781478881835938e-01 4.325429499149322510e-01 5.888764262199401855e-01 2.572880387306213379e-01 4.407314956188201904e-01 4.013972282409667969e-01 5.361797213554382324e-01 1.837611347436904907e-01 5.202191472053527832e-01 5.713076591491699219e-01 3.381954729557037354e-01 3.504321575164794922e-01 3.365555107593536377e-01…
6.017701625823974609e-01 1.005922779440879822e-01 5.846530795097351074e-01 3.561907112598419189e-01 4.322935044765472412e-01 5.928398370742797852e-01 2.553610205650329590e-01 4.418841004371643066e-01 3.983799815177917480e-01 5.410515666007995605e-01 1.815557032823562622e-01 5.205976366996765137e-01 5.737732052803039551e-01 3.342434763908386230e-01 3.464137017726898193e-01 3.384935557842254639e-01…
6.067978739738464355e-01 1.013794615864753723e-01 5.764723420143127441e-01 3.574208021163940430e-01 4.350941479206085205e-01 5.931468009948730469e-01 2.586931586265563965e-01 4.437367022037506104e-01 4.012456238269805908e-01 5.386335253715515137e-01 1.809562444686889648e-01 5.239577293395996094e-01 5.786862969398498535e-01 3.354910314083099365e-01 3.436279296875000000e-01 3.378197848796844482e-01…
6.081401705741882324e-01 1.007015407085418701e-01 5.744336843490600586e-01 3.550506532192230225e-01 4.290895164012908936e-01 5.935403704643249512e-01 2.572547495365142822e-01 4.461398422718048096e-01 3.990695178508758545e-01 5.370401144027709961e-01 1.848463714122772217e-01 5.194959044456481934e-01 5.760565996170043945e-01 3.391257226467132568e-01 3.433713912963867188e-01 3.363794684410095215e-01…
6.054428219795227051e-01 1.003510802984237671e-01 5.709307193756103516e-01 3.581232130527496338e-01 4.194468855857849121e-01 5.868313908576965332e-01 2.581003606319427490e-01 4.443124234676361084e-01 3.972620964050292969e-01 5.371688604354858398e-01 1.820347756147384644e-01 5.154010057449340820e-01 5.673882961273193359e-01 3.334521353244781494e-01 3.377309143543243408e-01 3.341099321842193604e-01…
6.051509380340576172e-01 9.833031147718429565e-02 5.610256195068359375e-01 3.566296994686126709e-01 4.066274464130401611e-01 5.894019007682800293e-01 2.586638629436492920e-01 4.446488916873931885e-01 3.985064029693603516e-01 5.333580970764160156e-01 1.856722086668014526e-01 5.018697381019592285e-01 5.707845091819763184e-01 3.374934196472167969e-01 3.250642120838165283e-01 3.340030908584594727e-01…
6.041430830955505371e-01 9.659947454929351807e-02 5.506001710891723633e-01 3.588089644908905029e-01 3.963889777660369873e-01 5.871485471725463867e-01 2.584517300128936768e-01 4.459178149700164795e-01 3.961077332496643066e-01 5.267848968505859375e-01 1.835277825593948364e-01 4.900960028171539307e-01 5.620737671852111816e-01 3.367057144641876221e-01 3.075528442859649658e-01 3.302788734436035156e-01…
6.031010150909423828e-01 9.434925764799118042e-02 5.443434119224548340e-01 3.584641516208648682e-01 3.804947137832641602e-01 5.861792564392089844e-01 2.575373351573944092e-01 4.498728513717651367e-01 3.955132067203521729e-01 5.230311751365661621e-01 1.809259802103042603e-01 4.811221063137054443e-01 5.566797256469726562e-01 3.360320925712585449e-01 2.978207767009735107e-01 3.298107385635375977e-01…
6.034305691719055176e-01 9.506065398454666138e-02 5.380789041519165039e-01 3.573146462440490723e-01 3.741989433765411377e-01 5.820533633232116699e-01 2.575129866600036621e-01 4.452606141567230225e-01 3.929569125175476074e-01 5.220071077346801758e-01 1.796895861625671387e-01 4.718510210514068604e-01 5.544348359107971191e-01 3.354132175445556641e-01 2.883968055248260498e-01 3.271951973438262939e-01…
6.043281555175781250e-01 9.550945460796356201e-02 5.356281995773315430e-01 3.577087819576263428e-01 3.699847459793090820e-01 5.846595764160156250e-01 2.581558823585510254e-01 4.496788978576660156e-01 3.929533660411834717e-01 5.183151364326477051e-01 1.806430816650390625e-01 4.729961156845092773e-01 5.553984045982360840e-01 3.358928859233856201e-01 2.859472930431365967e-01 3.277968168258666992e-01…
6.076122522354125977e-01 9.341280907392501831e-02 5.370470285415649414e-01 3.566567897796630859e-01 3.671640157699584961e-01 5.864859819412231445e-01 2.568297386169433594e-01 4.465130567550659180e-01 3.937279880046844482e-01 5.205821394920349121e-01 1.808131188154220581e-01 4.709119796752929688e-01 5.537931323051452637e-01 3.350684940814971924e-01 2.868648171424865723e-01 3.279295563697814941e-01…
6.045243740081787109e-01 9.628114104270935059e-02 5.347012877464294434e-01 3.580467402935028076e-01 3.691928982734680176e-01 5.821630954742431641e-01 2.551181912422180176e-01 4.469982385635375977e-01 3.953669071197509766e-01 5.206012725830078125e-01 1.804157644510269165e-01 4.702867865562438965e-01 5.547343492507934570e-01 3.367064297199249268e-01 2.855541408061981201e-01 3.275895714759826660e-01…
6.067869067192077637e-01 9.535530954599380493e-02 5.359244942665100098e-01 3.554836809635162354e-01 3.697868883609771729e-01 5.852062106132507324e-01 2.541763782501220703e-01 4.452729523181915283e-01 3.932687938213348389e-01 5.204459428787231445e-01 1.832020729780197144e-01 4.710764288902282715e-01 5.558681488037109375e-01 3.326377272605895996e-01 2.837820351123809814e-01 3.295282423496246338e-01…
6.071463823318481445e-01 9.479223191738128662e-02 5.361301898956298828e-01 3.587452173233032227e-01 3.697882592678070068e-01 5.825954675674438477e-01 2.565019726753234863e-01 4.478863179683685303e-01 3.936943113803863525e-01 5.193937420845031738e-01 1.811716854572296143e-01 4.703665077686309814e-01 5.525273084640502930e-01 3.339791297912597656e-01 2.865610718727111816e-01 3.284476995468139648e-01…
6.084270477294921875e-01 9.256359934806823730e-02 5.381578207015991211e-01 3.573817908763885498e-01 3.677332699298858643e-01 5.827071070671081543e-01 2.549676597118377686e-01 4.469749033451080322e-01 3.934049308300018311e-01 5.193873643875122070e-01 1.814963817596435547e-01 4.689939320087432861e-01 5.538194179534912109e-01 3.342554569244384766e-01 2.871106266975402832e-01 3.287896215915679932e-01…
6.038385629653930664e-01 9.378352761268615723e-02 5.377464890480041504e-01 3.557842373847961426e-01 3.685094416141510010e-01 5.833986997604370117e-01 2.542802989482879639e-01 4.448247849941253662e-01 3.946039974689483643e-01 5.207192897796630859e-01 1.831339895725250244e-01 4.723429381847381592e-01 5.511133670806884766e-01 3.329112529754638672e-01 2.866469025611877441e-01 3.292473852634429932e-01…
6.025142073631286621e-01 9.508182108402252197e-02 5.396763682365417480e-01 3.559781312942504883e-01 3.720847070217132568e-01 5.839625597000122070e-01 2.533573210239410400e-01 4.478072524070739746e-01 3.917253017425537109e-01 5.219615101814270020e-01 1.797363758087158203e-01 4.715125262737274170e-01 5.556505918502807617e-01 3.336047828197479248e-01 2.886724472045898438e-01 3.289545476436614990e-01…
6.044528484344482422e-01 9.412669390439987183e-02 5.415682196617126465e-01 3.558188080787658691e-01 3.743591010570526123e-01 5.827978253364562988e-01 2.546184957027435303e-01 4.477415382862091064e-01 3.940082490444183350e-01 5.207083225250244141e-01 1.804201155900955200e-01 4.741828739643096924e-01 5.557723641395568848e-01 3.326238989830017090e-01 2.895815074443817139e-01 3.299023509025573730e-01…
6.086387634277343750e-01 9.359139204025268555e-02 5.412557721138000488e-01 3.561920821666717529e-01 3.727805614471435547e-01 5.876214504241943359e-01 2.540718317031860352e-01 4.499218761920928955e-01 3.942046761512756348e-01 5.236234068870544434e-01 1.801947504281997681e-01 4.761679470539093018e-01 5.557558536529541016e-01 3.332812786102294922e-01 2.936207056045532227e-01 3.323855698108673096e-01…
6.053811907768249512e-01 9.409231692552566528e-02 5.445817708969116211e-01 3.564681708812713623e-01 3.746954798698425293e-01 5.862225294113159180e-01 2.534385323524475098e-01 4.493301510810852051e-01 3.940550386905670166e-01 5.244386792182922363e-01 1.817886531352996826e-01 4.770974814891815186e-01 5.599070191383361816e-01 3.357712626457214355e-01 2.925915122032165527e-01 3.306677937507629395e-01…
6.051353216171264648e-01 9.426325559616088867e-02 5.465468168258666992e-01 3.558413982391357422e-01 3.766346871852874756e-01 5.891927480697631836e-01 2.537996768951416016e-01 4.482219219207763672e-01 3.958109021186828613e-01 5.233793258666992188e-01 1.803065538406372070e-01 4.786747097969055176e-01 5.587766766548156738e-01 3.353010118007659912e-01 2.950319945812225342e-01 3.317251801490783691e-01…
6.063176989555358887e-01 9.547714889049530029e-02 5.459734201431274414e-01 3.579150140285491943e-01 3.776725828647613525e-01 5.899394750595092773e-01 2.535593211650848389e-01 4.481679797172546387e-01 3.957282304763793945e-01 5.273909568786621094e-01 1.782118231058120728e-01 4.809776842594146729e-01 5.579945445060729980e-01 3.347178399562835693e-01 2.971215546131134033e-01 3.302546739578247070e-01…
6.091054677963256836e-01 9.243371337652206421e-02 5.460911989212036133e-01 3.577644824981689453e-01 3.811750113964080811e-01 5.886506438255310059e-01 2.533747255802154541e-01 4.487717747688293457e-01 3.969256877899169922e-01 5.271941423416137695e-01 1.792337745428085327e-01 4.802495241165161133e-01 5.611127018928527832e-01 3.361819386482238770e-01 3.002969026565551758e-01 3.319666087627410889e-01…
6.078147292137145996e-01 9.365666657686233521e-02 5.484571456909179688e-01 3.585743904113769531e-01 3.805576264858245850e-01 5.848812460899353027e-01 2.540072500705718994e-01 4.506447613239288330e-01 3.958027660846710205e-01 5.245566368103027344e-01 1.789812594652175903e-01 4.816049635410308838e-01 5.580981969833374023e-01 3.385049700736999512e-01 3.001745939254760742e-01 3.319666087627410889e-01…
6.085700988769531250e-01 9.424371272325515747e-02 5.476804375648498535e-01 3.574018776416778564e-01 3.801976144313812256e-01 5.860868096351623535e-01 2.529461085796356201e-01 4.500334858894348145e-01 3.974685966968536377e-01 5.278005003929138184e-01 1.791103780269622803e-01 4.837633967399597168e-01 5.563572645187377930e-01 3.378649652004241943e-01 3.002648353576660156e-01 3.319788575172424316e-01…
6.081571578979492188e-01 9.470585733652114868e-02 5.495489835739135742e-01 3.575157821178436279e-01 3.809719681739807129e-01 5.870954990386962891e-01 2.535534501075744629e-01 4.511893391609191895e-01 3.980018496513366699e-01 5.237713456153869629e-01 1.794249564409255981e-01 4.831939339637756348e-01 5.622846484184265137e-01 3.357340693473815918e-01 3.004090189933776855e-01 3.320365548133850098e-01…
6.062922477722167969e-01 9.526926279067993164e-02 5.507631301879882812e-01 3.574109971523284912e-01 3.817352652549743652e-01 5.884145498275756836e-01 2.533263266086578369e-01 4.530641436576843262e-01 3.982371389865875244e-01 5.217456221580505371e-01 1.787881702184677124e-01 4.830368757247924805e-01 5.610745549201965332e-01 3.342306911945343018e-01 3.001919090747833252e-01 3.335347175598144531e-01…
6.075768470764160156e-01 9.449180960655212402e-02 5.483913421630859375e-01 3.575508892536163330e-01 3.788109421730041504e-01 5.889137983322143555e-01 2.532439529895782471e-01 4.521160721778869629e-01 3.974117338657379150e-01 5.118179917335510254e-01 1.793722212314605713e-01 4.808722734451293945e-01 5.582209229469299316e-01 3.340092301368713379e-01 2.978637218475341797e-01 3.329515159130096436e-01…
6.049365997314453125e-01 9.570163488388061523e-02 5.485760569572448730e-01 3.558353185653686523e-01 3.757358193397521973e-01 5.841432809829711914e-01 2.521761655807495117e-01 4.508250653743743896e-01 3.956920206546783447e-01 5.132806897163391113e-01 1.782238483428955078e-01 4.790426790714263916e-01 5.588452816009521484e-01 3.331851959228515625e-01 2.951754927635192871e-01 3.314867019653320312e-01…
6.055081486701965332e-01 9.525526314973831177e-02 5.451281070709228516e-01 3.582159280776977539e-01 3.727200031280517578e-01 5.838811993598937988e-01 2.523849606513977051e-01 4.511622190475463867e-01 3.956127166748046875e-01 5.016332864761352539e-01 1.781161874532699585e-01 4.759934544563293457e-01 5.568473339080810547e-01 3.336855769157409668e-01 2.916544377803802490e-01 3.316220045089721680e-01…
6.053474545478820801e-01 9.348497539758682251e-02 5.401985645294189453e-01 3.562253713607788086e-01 3.686276674270629883e-01 5.828732252120971680e-01 2.508580684661865234e-01 4.508052766323089600e-01 3.955628871917724609e-01 4.899348616600036621e-01 1.781044006347656250e-01 4.730703830718994141e-01 5.556355714797973633e-01 3.323304057121276855e-01 2.880507111549377441e-01 3.299256265163421631e-01…
6.059440374374389648e-01 9.383296966552734375e-02 5.356394052505493164e-01 3.558831810951232910e-01 3.631648719310760498e-01 5.831353068351745605e-01 2.513945400714874268e-01 4.491425156593322754e-01 3.924731314182281494e-01 4.786708652973175049e-01 1.783889383077621460e-01 4.672980010509490967e-01 5.514304637908935547e-01 3.335106074810028076e-01 2.818366289138793945e-01 3.282420933246612549e-01…
6.024107336997985840e-01 9.312646836042404175e-02 5.287733078002929688e-01 3.561291396617889404e-01 3.564079105854034424e-01 5.779777169227600098e-01 2.517629563808441162e-01 4.484676420688629150e-01 3.925556540489196777e-01 4.733209013938903809e-01 1.781168133020401001e-01 4.602465033531188965e-01 5.478596091270446777e-01 3.333634734153747559e-01 2.741754949092864990e-01 3.272724151611328125e-01…
6.043907403945922852e-01 9.219291061162948608e-02 5.213202238082885742e-01 3.575395941734313965e-01 3.457943499088287354e-01 5.775828957557678223e-01 2.509650886058807373e-01 4.500675201416015625e-01 3.902948796749114990e-01 4.664868116378784180e-01 1.774437129497528076e-01 4.512782394886016846e-01 5.443460941314697266e-01 3.330556452274322510e-01 2.633584439754486084e-01 3.260204195976257324e-01…
6.036751866340637207e-01 9.084764122962951660e-02 5.106990933418273926e-01 3.562261462211608887e-01 3.353506922721862793e-01 5.752686262130737305e-01 2.515728771686553955e-01 4.491806030273437500e-01 3.874641358852386475e-01 4.543141424655914307e-01 1.767206192016601562e-01 4.401576519012451172e-01 5.402782559394836426e-01 3.328282535076141357e-01 2.537232041358947754e-01 3.228452205657958984e-01…
6.003966331481933594e-01 8.984476327896118164e-02 5.005892515182495117e-01 3.571516871452331543e-01 3.252550959587097168e-01 5.695809721946716309e-01 2.505277693271636963e-01 4.505420625209808350e-01 3.851037025451660156e-01 4.527249932289123535e-01 1.764446198940277100e-01 4.292063415050506592e-01 5.332592725753784180e-01 3.331212997436523438e-01 2.423875033855438232e-01 3.207870721817016602e-01…
6.005613803863525391e-01 8.892247825860977173e-02 4.896340966224670410e-01 3.555535078048706055e-01 3.111921846866607666e-01 5.655331611633300781e-01 2.506616711616516113e-01 4.499174356460571289e-01 3.827671408653259277e-01 4.395894706249237061e-01 1.759932488203048706e-01 4.170054495334625244e-01 5.267145633697509766e-01 3.296181857585906982e-01 2.300470173358917236e-01 3.145949542522430420e-01…
6.004508733749389648e-01 8.838883042335510254e-02 4.803851544857025146e-01 3.529462814331054688e-01 2.995054125785827637e-01 5.616215467453002930e-01 2.490620762109756470e-01 4.493429958820343018e-01 3.793495893478393555e-01 4.334574937820434570e-01 1.753221154212951660e-01 4.049862921237945557e-01 5.204887986183166504e-01 3.309313356876373291e-01 2.176929116249084473e-01 3.115481138229370117e-01…
6.009039878845214844e-01 8.686782419681549072e-02 4.670275747776031494e-01 3.532719612121582031e-01 2.868255078792572021e-01 5.591050982475280762e-01 2.479101121425628662e-01 4.483891129493713379e-01 3.766441345214843750e-01 4.252862036228179932e-01 1.752146482467651367e-01 3.941347301006317139e-01 5.124851465225219727e-01 3.286161124706268311e-01 2.065509110689163208e-01 3.075176179409027100e-01…
6.010259985923767090e-01 8.582637459039688110e-02 4.587876200675964355e-01 3.528645038604736328e-01 2.765132784843444824e-01 5.557342767715454102e-01 2.463438361883163452e-01 4.470684230327606201e-01 3.746552169322967529e-01 4.262105226516723633e-01 1.742094159126281738e-01 3.832210004329681396e-01 5.060700178146362305e-01 3.275755941867828369e-01 1.969443410634994507e-01 3.031781315803527832e-01…
5.981529951095581055e-01 8.474732190370559692e-02 4.467588663101196289e-01 3.507156670093536377e-01 2.658152580261230469e-01 5.532345771789550781e-01 2.455007433891296387e-01 4.458436369895935059e-01 3.721727728843688965e-01 4.281859695911407471e-01 1.740109920501708984e-01 3.729883134365081787e-01 4.993542730808258057e-01 3.269224166870117188e-01 1.851940453052520752e-01 3.011999428272247314e-01…
5.945533514022827148e-01 8.287773281335830688e-02 4.347612857818603516e-01 3.521645963191986084e-01 2.542145550251007080e-01 5.493663549423217773e-01 2.441689670085906982e-01 4.448423981666564941e-01 3.673863708972930908e-01 4.205137193202972412e-01 1.724655628204345703e-01 3.573641479015350342e-01 4.915830194950103760e-01 3.262895643711090088e-01 1.747419685125350952e-01 2.962979078292846680e-01…
5.918836593627929688e-01 8.179254829883575439e-02 4.153231084346771240e-01 3.526833355426788330e-01 2.374075502157211304e-01 5.408688187599182129e-01 2.433421313762664795e-01 4.463609755039215088e-01 3.634728789329528809e-01 4.085842072963714600e-01 1.706351041793823242e-01 3.379583954811096191e-01 4.808860421180725098e-01 3.240358531475067139e-01 1.599664092063903809e-01 2.881913781166076660e-01…
5.880804061889648438e-01 7.936879247426986694e-02 3.897183835506439209e-01 3.518540859222412109e-01 2.119012326002120972e-01 5.317078232765197754e-01 2.426260560750961304e-01 4.463673532009124756e-01 3.558819293975830078e-01 4.064824879169464111e-01 1.720857620239257812e-01 3.106734156608581543e-01 4.622758030891418457e-01 3.227745294570922852e-01 1.366550922393798828e-01 2.777100503444671631e-01…
5.824981927871704102e-01 7.500968128442764282e-02 3.482748270034790039e-01 3.500486910343170166e-01 1.794471889734268188e-01 5.139357447624206543e-01 2.398687601089477539e-01 4.444882869720458984e-01 3.434751033782958984e-01 3.998908996582031250e-01 1.680226325988769531e-01 2.714318931102752686e-01 4.337500035762786865e-01 3.216941654682159424e-01 1.095881983637809753e-01 2.596110701560974121e-01…
5.774098038673400879e-01 6.943156570196151733e-02 3.058105707168579102e-01 3.488021790981292725e-01 1.420273035764694214e-01 4.940414726734161377e-01 2.376030832529067993e-01 4.448546469211578369e-01 3.219780921936035156e-01 3.936668336391448975e-01 1.646558940410614014e-01 2.281088680028915405e-01 3.990837931632995605e-01 3.199791312217712402e-01 8.186789602041244507e-02 2.362604588270187378e-01…
5.685492753982543945e-01 6.445634365081787109e-02 2.647983133792877197e-01 3.456116020679473877e-01 1.095239296555519104e-01 4.672354161739349365e-01 2.346351891756057739e-01 4.451643824577331543e-01 3.030315041542053223e-01 3.805069029331207275e-01 1.607336401939392090e-01 1.886148601770401001e-01 3.555235266685485840e-01 3.173215389251708984e-01 6.113491207361221313e-02 2.104279547929763794e-01…
5.626924633979797363e-01 5.975965410470962524e-02 2.282754927873611450e-01 3.441523909568786621e-01 8.615814149379730225e-02 4.422992169857025146e-01 2.323051989078521729e-01 4.449877142906188965e-01 2.835627794265747070e-01 3.644776046276092529e-01 1.567553579807281494e-01 1.599790751934051514e-01 3.175009787082672119e-01 3.142674267292022705e-01 4.738643392920494080e-02 1.887394934892654419e-01…
5.531796216964721680e-01 5.629982054233551025e-02 2.061906754970550537e-01 3.440434932708740234e-01 7.211341708898544312e-02 4.216037988662719727e-01 2.283859103918075562e-01 4.444037675857543945e-01 2.689625918865203857e-01 3.450203835964202881e-01 1.522868871688842773e-01 1.421065777540206909e-01 2.880645394325256348e-01 3.134882450103759766e-01 3.960636630654335022e-02 1.719909310340881348e-01…
5.446841120719909668e-01 5.405179411172866821e-02 1.920432001352310181e-01 3.413967788219451904e-01 6.457418948411941528e-02 4.091977179050445557e-01 2.267267853021621704e-01 4.422712922096252441e-01 2.564316987991333008e-01 3.389303684234619141e-01 1.507164984941482544e-01 1.309730857610702515e-01 2.690003812313079834e-01 3.095546066761016846e-01 3.509467467665672302e-02 1.623699367046356201e-01…
5.380480885505676270e-01 5.199239403009414673e-02 1.831961721181869507e-01 3.385356068611145020e-01 6.145884096622467041e-02 4.023829996585845947e-01 2.270609438419342041e-01 4.388642311096191406e-01 2.502506375312805176e-01 3.315204381942749023e-01 1.488054990768432617e-01 1.231194585561752319e-01 2.570304870605468750e-01 3.067600131034851074e-01 3.302191197872161865e-02 1.545314490795135498e-01…
5.340836644172668457e-01 5.136801302433013916e-02 1.770150810480117798e-01 3.362109065055847168e-01 5.754753574728965759e-02 3.981643021106719971e-01 2.250827103853225708e-01 4.376454949378967285e-01 2.442829608917236328e-01 3.280789256095886230e-01 1.468580365180969238e-01 1.184961721301078796e-01 2.490853667259216309e-01 3.055889904499053955e-01 3.182510286569595337e-02 1.500510126352310181e-01…
5.253642201423645020e-01 5.085000768303871155e-02 1.761955916881561279e-01 3.363461494445800781e-01 5.593813210725784302e-02 3.935414254665374756e-01 2.229048609733581543e-01 4.359466731548309326e-01 2.418956905603408813e-01 3.237082958221435547e-01 1.459696590900421143e-01 1.156003251671791077e-01 2.452314794063568115e-01 3.047260344028472900e-01 3.022936359047889709e-02 1.481888145208358765e-01…
5.289908051490783691e-01 5.072573572397232056e-02 1.735202670097351074e-01 3.344452381134033203e-01 5.558434128761291504e-02 3.900383710861206055e-01 2.234780043363571167e-01 4.360530078411102295e-01 2.402670532464981079e-01 3.217263817787170410e-01 1.450929045677185059e-01 1.153908073902130127e-01 2.426518797874450684e-01 3.046333491802215576e-01 3.223225846886634827e-02 1.464218944311141968e-01…
5.246099233627319336e-01 5.109801888465881348e-02 1.735755503177642822e-01 3.349677622318267822e-01 5.520633980631828308e-02 3.898281157016754150e-01 2.239236831665039062e-01 4.363550245761871338e-01 2.418451309204101562e-01 3.219934999942779541e-01 1.446751207113265991e-01 1.146019250154495239e-01 2.420723289251327515e-01 3.026733994483947754e-01 2.943464182317256927e-02 1.460028886795043945e-01…
5.223993659019470215e-01 5.070158466696739197e-02 1.747183054685592651e-01 3.358818292617797852e-01 5.436387658119201660e-02 3.912393152713775635e-01 2.230443209409713745e-01 4.342315495014190674e-01 2.413880825042724609e-01 3.204286694526672363e-01 1.434801518917083740e-01 1.159720718860626221e-01 2.415435612201690674e-01 3.023503720760345459e-01 3.076341003179550171e-02 1.476749926805496216e-01…
5.151535272598266602e-01 5.175516754388809204e-02 1.769353747367858887e-01 3.316453993320465088e-01 5.419212952256202698e-02 3.914314508438110352e-01 2.222823500633239746e-01 4.361391365528106689e-01 2.413138598203659058e-01 3.192865252494812012e-01 1.442708075046539307e-01 1.160586699843406677e-01 2.430683821439743042e-01 3.013152778148651123e-01 3.073371946811676025e-02 1.491256952285766602e-01…
5.102573633193969727e-01 5.128806084394454956e-02 1.797264665365219116e-01 3.324044942855834961e-01 5.600868910551071167e-02 3.933405280113220215e-01 2.219388335943222046e-01 4.382447302341461182e-01 2.440684735774993896e-01 3.224179148674011230e-01 1.442966610193252563e-01 1.177311539649963379e-01 2.473537325859069824e-01 3.019065856933593750e-01 3.081811405718326569e-02 1.513654142618179321e-01…
5.135555267333984375e-01 5.297917872667312622e-02 1.862302124500274658e-01 3.321396708488464355e-01 5.731930583715438843e-02 3.975660502910614014e-01 2.229911834001541138e-01 4.375747144222259521e-01 2.490354180335998535e-01 3.230337798595428467e-01 1.446845084428787231e-01 1.220061480998992920e-01 2.547730803489685059e-01 3.009799718856811523e-01 3.234679624438285828e-02 1.567211598157882690e-01…
5.118873119354248047e-01 5.447211861610412598e-02 1.952433735132217407e-01 3.322696685791015625e-01 6.172481179237365723e-02 4.048100411891937256e-01 2.236057668924331665e-01 4.376910924911499023e-01 2.543363571166992188e-01 3.258746564388275146e-01 1.466837674379348755e-01 1.272622644901275635e-01 2.619388401508331299e-01 3.013936281204223633e-01 3.390463441610336304e-02 1.632636040449142456e-01…
5.073372125625610352e-01 5.522257089614868164e-02 2.027283459901809692e-01 3.324202895164489746e-01 6.504400074481964111e-02 4.129993617534637451e-01 2.235324084758758545e-01 4.352720975875854492e-01 2.606720924377441406e-01 3.245433270931243896e-01 1.468304842710494995e-01 1.340320408344268799e-01 2.719659209251403809e-01 3.018406629562377930e-01 3.582904115319252014e-02 1.700955182313919067e-01…
5.104643106460571289e-01 5.620304495096206665e-02 2.125850021839141846e-01 3.328040540218353271e-01 6.914969533681869507e-02 4.211976826190948486e-01 2.250586003065109253e-01 4.357797205448150635e-01 2.665726244449615479e-01 3.316459059715270996e-01 1.470243781805038452e-01 1.407827883958816528e-01 2.832127511501312256e-01 3.020544350147247314e-01 3.797893971204757690e-02 1.770176887512207031e-01…
5.101112723350524902e-01 5.749858170747756958e-02 2.231049090623855591e-01 3.345296680927276611e-01 7.373744249343872070e-02 4.268227815628051758e-01 2.240567952394485474e-01 4.371810257434844971e-01 2.721384167671203613e-01 3.265374600887298584e-01 1.487787961959838867e-01 1.486853659152984619e-01 2.935245335102081299e-01 3.021284043788909912e-01 4.068575799465179443e-02 1.833637505769729614e-01…
5.094693899154663086e-01 5.889064446091651917e-02 2.346720844507217407e-01 3.359694778919219971e-01 7.979249954223632812e-02 4.339243769645690918e-01 2.243058532476425171e-01 4.395982027053833008e-01 2.773420810699462891e-01 3.258689343929290771e-01 1.503088921308517456e-01 1.568142026662826538e-01 3.050024807453155518e-01 3.035977482795715332e-01 4.474311694502830505e-02 1.912602633237838745e-01…
5.071257948875427246e-01 6.060780212283134460e-02 2.458171248435974121e-01 3.357735574245452881e-01 8.584717661142349243e-02 4.418896734714508057e-01 2.257710695266723633e-01 4.379703998565673828e-01 2.822476625442504883e-01 3.297016024589538574e-01 1.507208496332168579e-01 1.659589856863021851e-01 3.145304918289184570e-01 3.055798411369323730e-01 4.839759692549705505e-02 1.974262446165084839e-01…
5.071926712989807129e-01 6.112223491072654724e-02 2.554690837860107422e-01 3.359456360340118408e-01 9.337064623832702637e-02 4.503568112850189209e-01 2.268350124359130859e-01 4.380396604537963867e-01 2.882629632949829102e-01 3.257052004337310791e-01 1.523740738630294800e-01 1.745475232601165771e-01 3.272955715656280518e-01 3.045445978641510010e-01 5.167163908481597900e-02 2.047661989927291870e-01…
5.025301575660705566e-01 6.349453330039978027e-02 2.663831710815429688e-01 3.392827212810516357e-01 9.955412149429321289e-02 4.563969671726226807e-01 2.271870672702789307e-01 4.382234513759613037e-01 2.924023866653442383e-01 3.248896002769470215e-01 1.530546098947525024e-01 1.825637519359588623e-01 3.388155400753021240e-01 3.054226338863372803e-01 5.564353242516517639e-02 2.116936743259429932e-01…
4.986868798732757568e-01 6.476066261529922485e-02 2.778303027153015137e-01 3.373271524906158447e-01 1.055843234062194824e-01 4.594333171844482422e-01 2.288369685411453247e-01 4.400720894336700439e-01 2.980209887027740479e-01 3.227260708808898926e-01 1.533059179782867432e-01 1.923509091138839722e-01 3.477394282817840576e-01 3.052198886871337891e-01 5.950607731938362122e-02 2.180328369140625000e-01…
4.955303668975830078e-01 6.562564522027969360e-02 2.879573702812194824e-01 3.376440405845642090e-01 1.132533997297286987e-01 4.640391469001770020e-01 2.288043349981307983e-01 4.413140714168548584e-01 3.035998642444610596e-01 3.250733315944671631e-01 1.538598537445068359e-01 2.023246437311172485e-01 3.594741225242614746e-01 3.058568537235260010e-01 6.505117565393447876e-02 2.242295891046524048e-01…
4.939046204090118408e-01 6.638422608375549316e-02 2.966794371604919434e-01 3.391636908054351807e-01 1.194598972797393799e-01 4.688087999820709229e-01 2.303428202867507935e-01 4.431155323982238770e-01 3.071901500225067139e-01 3.231260776519775391e-01 1.548060327768325806e-01 2.107648849487304688e-01 3.689593076705932617e-01 3.048260211944580078e-01 6.910418719053268433e-02 2.293458878993988037e-01…
4.882187545299530029e-01 6.740010529756546021e-02 3.072623014450073242e-01 3.399711549282073975e-01 1.269865930080413818e-01 4.731973409652709961e-01 2.307474911212921143e-01 4.441092908382415771e-01 3.121831417083740234e-01 3.208886086940765381e-01 1.565582752227783203e-01 2.182068377733230591e-01 3.774026632308959961e-01 3.060963749885559082e-01 7.473451644182205200e-02 2.347261011600494385e-01…
4.907574057579040527e-01 6.849592924118041992e-02 3.174014389514923096e-01 3.404374122619628906e-01 1.333826035261154175e-01 4.745762348175048828e-01 2.312747538089752197e-01 4.430937469005584717e-01 3.159041106700897217e-01 3.223677277565002441e-01 1.561951041221618652e-01 2.282322347164154053e-01 3.838567733764648438e-01 3.057278096675872803e-01 7.925394177436828613e-02 2.394278943538665771e-01…
4.912140667438507080e-01 6.865057349205017090e-02 3.263857364654541016e-01 3.392597138881683350e-01 1.403870582580566406e-01 4.785089492797851562e-01 2.298129647970199585e-01 4.431812167167663574e-01 3.174706399440765381e-01 3.268525898456573486e-01 1.580329835414886475e-01 2.360140681266784668e-01 3.934031724929809570e-01 3.063403367996215820e-01 8.412501960992813110e-02 2.447740733623504639e-01…
4.861235916614532471e-01 7.030628621578216553e-02 3.342195451259613037e-01 3.384816646575927734e-01 1.469068974256515503e-01 4.794669747352600098e-01 2.304593473672866821e-01 4.415457248687744141e-01 3.212806284427642822e-01 3.241950869560241699e-01 1.592239588499069214e-01 2.467227578163146973e-01 4.004880189895629883e-01 3.070036470890045166e-01 8.909443765878677368e-02 2.481104731559753418e-01…
4.888720512390136719e-01 7.083133608102798462e-02 3.430770337581634521e-01 3.389943838119506836e-01 1.537356674671173096e-01 4.777828156948089600e-01 2.306577563285827637e-01 4.389834702014923096e-01 3.230978250503540039e-01 3.281763494014739990e-01 1.592330038547515869e-01 2.515288591384887695e-01 4.093204438686370850e-01 3.064598143100738525e-01 9.238900989294052124e-02 2.515148520469665527e-01…
4.888720512390136719e-01 7.172585278749465942e-02 3.499752581119537354e-01 3.394406139850616455e-01 1.590338796377182007e-01 4.787921905517578125e-01 2.316936403512954712e-01 4.386904835700988770e-01 3.255861699581146240e-01 3.231129944324493408e-01 1.596866846084594727e-01 2.569540739059448242e-01 4.131611585617065430e-01 3.042064309120178223e-01 9.794204682111740112e-02 2.560336589813232422e-01…
4.906066060066223145e-01 7.170028239488601685e-02 3.544352948665618896e-01 3.386473357677459717e-01 1.648655831813812256e-01 4.797063171863555908e-01 2.334194332361221313e-01 4.373807311058044434e-01 3.284848034381866455e-01 3.265913724899291992e-01 1.596688926219940186e-01 2.633788585662841797e-01 4.166502356529235840e-01 3.061296939849853516e-01 1.024378240108489990e-01 2.581256330013275146e-01…
4.931843280792236328e-01 7.156497985124588013e-02 3.615654110908508301e-01 3.382612466812133789e-01 1.693336218595504761e-01 4.810986518859863281e-01 2.329754680395126343e-01 4.356484711170196533e-01 3.303118646144866943e-01 3.263645470142364502e-01 1.593688428401947021e-01 2.685515284538269043e-01 4.240451455116271973e-01 3.051998317241668701e-01 1.050153449177742004e-01 2.609497308731079102e-01…
4.914265871047973633e-01 7.260230183601379395e-02 3.681683242321014404e-01 3.392498195171356201e-01 1.749525368213653564e-01 4.844728708267211914e-01 2.328731268644332886e-01 4.359618723392486572e-01 3.320660591125488281e-01 3.211392164230346680e-01 1.606939584016799927e-01 2.751923203468322754e-01 4.260702431201934814e-01 3.045864999294281006e-01 1.088053733110427856e-01 2.634796500205993652e-01…
4.913492798805236816e-01 7.307977229356765747e-02 3.721868693828582764e-01 3.417473137378692627e-01 1.791587024927139282e-01 4.790253043174743652e-01 2.323235571384429932e-01 4.347220659255981445e-01 3.330975472927093506e-01 3.300348222255706787e-01 1.602086275815963745e-01 2.799970805644989014e-01 4.300774931907653809e-01 3.053285479545593262e-01 1.125583127140998840e-01 2.660828232765197754e-01…
4.897786378860473633e-01 7.341270148754119873e-02 3.769078552722930908e-01 3.409357368946075439e-01 1.826611459255218506e-01 4.830076992511749268e-01 2.325055450201034546e-01 4.360285401344299316e-01 3.351513743400573730e-01 3.281289935111999512e-01 1.603802591562271118e-01 2.846866548061370850e-01 4.337507784366607666e-01 3.054836094379425049e-01 1.158977970480918884e-01 2.676514089107513428e-01…
4.869777560234069824e-01 7.424033433198928833e-02 3.791158497333526611e-01 3.428970277309417725e-01 1.863993704319000244e-01 4.887355864048004150e-01 2.337768971920013428e-01 4.379851520061492920e-01 3.336732983589172363e-01 3.276610970497131348e-01 1.625948399305343628e-01 2.891688644886016846e-01 4.387299418449401855e-01 3.045285046100616455e-01 1.188077777624130249e-01 2.705944180488586426e-01…
4.883557558059692383e-01 7.414200901985168457e-02 3.851249217987060547e-01 3.413733243942260742e-01 1.908203214406967163e-01 4.887901842594146729e-01 2.341015487909317017e-01 4.378407895565032959e-01 3.351418673992156982e-01 3.294874429702758789e-01 1.629815846681594849e-01 2.911136448383331299e-01 4.400774240493774414e-01 3.052732944488525391e-01 1.248651593923568726e-01 2.712554931640625000e-01…
4.919419288635253906e-01 7.417312264442443848e-02 3.876976966857910156e-01 3.422234654426574707e-01 1.930344700813293457e-01 4.942681193351745605e-01 2.344529479742050171e-01 4.389680325984954834e-01 3.368956446647644043e-01 3.298467695713043213e-01 1.632541269063949585e-01 2.954235076904296875e-01 4.425594508647918701e-01 3.059904277324676514e-01 1.248651593923568726e-01 2.733534276485443115e-01…
4.960335195064544678e-01 7.346441596746444702e-02 3.917129635810852051e-01 3.434386849403381348e-01 1.963662207126617432e-01 4.911903738975524902e-01 2.343202531337738037e-01 4.413304924964904785e-01 3.363069295883178711e-01 3.264696300029754639e-01 1.627032756805419922e-01 2.987844645977020264e-01 4.454913437366485596e-01 3.048971593379974365e-01 1.266401559114456177e-01 2.740382552146911621e-01…
4.956159889698028564e-01 7.305829226970672607e-02 3.932246863842010498e-01 3.440283536911010742e-01 2.004613429307937622e-01 4.937309920787811279e-01 2.337824106216430664e-01 4.389958083629608154e-01 3.382728695869445801e-01 3.321803212165832520e-01 1.643923074007034302e-01 3.014892339706420898e-01 4.482626020908355713e-01 3.061880767345428467e-01 1.284791529178619385e-01 2.755924165248870850e-01…
4.970479905605316162e-01 7.378847897052764893e-02 3.948425650596618652e-01 3.429025709629058838e-01 2.022181898355484009e-01 4.911959767341613770e-01 2.343357056379318237e-01 4.372587502002716064e-01 3.403057157993316650e-01 3.364191353321075439e-01 1.635385006666183472e-01 3.045295774936676025e-01 4.493793845176696777e-01 3.051321804523468018e-01 1.313431560993194580e-01 2.767893671989440918e-01…
5.000547170639038086e-01 7.336823642253875732e-02 3.971047401428222656e-01 3.409328162670135498e-01 2.027863264083862305e-01 4.969154298305511475e-01 2.345726341009140015e-01 4.387115538120269775e-01 3.403484225273132324e-01 3.351454138755798340e-01 1.637721657752990723e-01 3.054758310317993164e-01 4.500899016857147217e-01 3.040389418601989746e-01 1.323314756155014038e-01 2.786589264869689941e-01…
5.028427243232727051e-01 7.339093834161758423e-02 3.984414935111999512e-01 3.422425985336303711e-01 2.045068889856338501e-01 4.990729987621307373e-01 2.344601303339004517e-01 4.381181299686431885e-01 3.402662575244903564e-01 3.361041247844696045e-01 1.631567329168319702e-01 3.073015809059143066e-01 4.505316615104675293e-01 3.039495050907135010e-01 1.334511488676071167e-01 2.789624035358428955e-01…
5.063660144805908203e-01 7.290028780698776245e-02 4.003605544567108154e-01 3.419314622879028320e-01 2.044522762298583984e-01 5.026471018791198730e-01 2.336695492267608643e-01 4.398097395896911621e-01 3.400519192218780518e-01 3.395093977451324463e-01 1.627356261014938354e-01 3.070476353168487549e-01 4.531255662441253662e-01 3.039400279521942139e-01 1.337513327598571777e-01 2.793233394622802734e-01…
5.113759040832519531e-01 7.432349026203155518e-02 4.007203578948974609e-01 3.416965901851654053e-01 2.056625485420227051e-01 5.071955919265747070e-01 2.334432452917098999e-01 4.409610033035278320e-01 3.389526009559631348e-01 3.454518914222717285e-01 1.626277118921279907e-01 3.092384934425354004e-01 4.538128972053527832e-01 3.034725785255432129e-01 1.339883804321289062e-01 2.797196507453918457e-01…
5.160533785820007324e-01 7.293806970119476318e-02 4.003300368785858154e-01 3.402552306652069092e-01 2.065177559852600098e-01 5.109117031097412109e-01 2.335380017757415771e-01 4.388593137264251709e-01 3.380513787269592285e-01 3.473710715770721436e-01 1.629501432180404663e-01 3.076529800891876221e-01 4.511111676692962646e-01 3.034148216247558594e-01 1.339204162359237671e-01 2.795578837394714355e-01…
5.270096659660339355e-01 7.397937029600143433e-02 3.986653983592987061e-01 3.397942483425140381e-01 2.059418857097625732e-01 5.140227079391479492e-01 2.325855344533920288e-01 4.378646612167358398e-01 3.382005989551544189e-01 3.546502888202667236e-01 1.641989946365356445e-01 3.071244060993194580e-01 4.495594501495361328e-01 3.018206655979156494e-01 1.323023140430450439e-01 2.795018255710601807e-01…
5.389438867568969727e-01 7.366924732923507690e-02 3.974323570728302002e-01 3.390803039073944092e-01 2.044281512498855591e-01 5.152124166488647461e-01 2.328716963529586792e-01 4.341059327125549316e-01 3.363053500652313232e-01 3.566721677780151367e-01 1.633222997188568115e-01 3.057250976562500000e-01 4.502082467079162598e-01 3.002790212631225586e-01 1.324306428432464600e-01 2.782805263996124268e-01…
5.470958948135375977e-01 7.282828539609909058e-02 3.959138989448547363e-01 3.402920961380004883e-01 2.037102431058883667e-01 5.179317593574523926e-01 2.317103594541549683e-01 4.327794909477233887e-01 3.369314670562744141e-01 3.626721799373626709e-01 1.622123271226882935e-01 3.033328950405120850e-01 4.485013484954833984e-01 2.987352907657623291e-01 1.317384690046310425e-01 2.776622772216796875e-01…
5.478780865669250488e-01 7.299251109361648560e-02 3.935868442058563232e-01 3.386271297931671143e-01 2.004516422748565674e-01 5.173605084419250488e-01 2.301898598670959473e-01 4.321951866149902344e-01 3.339844048023223877e-01 3.696080148220062256e-01 1.624310612678527832e-01 3.007445335388183594e-01 4.479167759418487549e-01 2.998065352439880371e-01 1.303595155477523804e-01 2.770851850509643555e-01…
5.475197434425354004e-01 7.261630892753601074e-02 3.921139240264892578e-01 3.364885449409484863e-01 1.986034810543060303e-01 5.162035226821899414e-01 2.313595712184906006e-01 4.307316839694976807e-01 3.315649628639221191e-01 3.674076497554779053e-01 1.608747243881225586e-01 2.978321909904479980e-01 4.459346532821655273e-01 2.983731031417846680e-01 1.279680281877517700e-01 2.752153575420379639e-01…
5.518434047698974609e-01 7.271128147840499878e-02 3.883031606674194336e-01 3.365376293659210205e-01 1.962725669145584106e-01 5.134458541870117188e-01 2.310477346181869507e-01 4.318570792675018311e-01 3.318807482719421387e-01 3.702014684677124023e-01 1.613676846027374268e-01 2.950460016727447510e-01 4.434585273265838623e-01 2.977498173713684082e-01 1.247627139091491699e-01 2.746263444423675537e-01…
5.591839551925659180e-01 7.209871709346771240e-02 3.850766718387603760e-01 3.343040347099304199e-01 1.930682212114334106e-01 5.097888708114624023e-01 2.306887805461883545e-01 4.312595725059509277e-01 3.304981291294097900e-01 3.740721940994262695e-01 1.608279794454574585e-01 2.925354838371276855e-01 4.415985941886901855e-01 2.977360486984252930e-01 1.220652684569358826e-01 2.721103429794311523e-01…
5.644832849502563477e-01 7.118181884288787842e-02 3.804860413074493408e-01 3.346990644931793213e-01 1.910035759210586548e-01 5.070558786392211914e-01 2.297055870294570923e-01 4.300656616687774658e-01 3.284344971179962158e-01 3.758433461189270020e-01 1.618513911962509155e-01 2.874965965747833252e-01 4.385764002799987793e-01 2.967621088027954102e-01 1.180268600583076477e-01 2.693008482456207275e-01…
5.672740340232849121e-01 7.159525901079177856e-02 3.747177124023437500e-01 3.355272412300109863e-01 1.848198324441909790e-01 5.058805346488952637e-01 2.297319620847702026e-01 4.282324910163879395e-01 3.258650302886962891e-01 3.851626813411712646e-01 1.592468172311782837e-01 2.820759415626525879e-01 4.332903921604156494e-01 2.953334152698516846e-01 1.144542023539543152e-01 2.669994533061981201e-01…
5.691406726837158203e-01 7.015033811330795288e-02 3.703542649745941162e-01 3.362043797969818115e-01 1.804309487342834473e-01 5.008030533790588379e-01 2.296957373619079590e-01 4.298097193241119385e-01 3.245436549186706543e-01 3.807929456233978271e-01 1.595129817724227905e-01 2.758398354053497314e-01 4.286222457885742188e-01 2.938671112060546875e-01 1.104495674371719360e-01 2.645507454872131348e-01…
5.698066949844360352e-01 6.961897760629653931e-02 3.622708618640899658e-01 3.370817303657531738e-01 1.759888678789138794e-01 5.016413927078247070e-01 2.294707149267196655e-01 4.299685657024383545e-01 3.213399052619934082e-01 3.864661157131195068e-01 1.588915139436721802e-01 2.683906555175781250e-01 4.256221652030944824e-01 2.958268225193023682e-01 1.048838496208190918e-01 2.598611712455749512e-01…
5.681148171424865723e-01 6.946261227130889893e-02 3.558108508586883545e-01 3.358624577522277832e-01 1.691956222057342529e-01 5.006385445594787598e-01 2.304783910512924194e-01 4.311209917068481445e-01 3.165639936923980713e-01 3.772740662097930908e-01 1.568112522363662720e-01 2.613737583160400391e-01 4.199946820735931396e-01 2.932006120681762695e-01 1.001249849796295166e-01 2.579456865787506104e-01…
5.686783790588378906e-01 6.915401667356491089e-02 3.496509194374084473e-01 3.357534408569335938e-01 1.625131964683532715e-01 4.976539611816406250e-01 2.304247170686721802e-01 4.271123707294464111e-01 3.149520158767700195e-01 3.780376017093658447e-01 1.581275165081024170e-01 2.558230459690093994e-01 4.148041605949401855e-01 2.926447093486785889e-01 9.599713981151580811e-02 2.553124427795410156e-01…
5.617256164550781250e-01 6.886479258537292480e-02 3.442384302616119385e-01 3.360574543476104736e-01 1.575387716293334961e-01 4.921879172325134277e-01 2.288894951343536377e-01 4.262820184230804443e-01 3.131034672260284424e-01 3.764976263046264648e-01 1.567907035350799561e-01 2.507903873920440674e-01 4.103242158889770508e-01 2.920567989349365234e-01 9.206402301788330078e-02 2.524769604206085205e-01…
5.694604516029357910e-01 6.881061941385269165e-02 3.386824131011962891e-01 3.361975252628326416e-01 1.542809456586837769e-01 4.926024973392486572e-01 2.298402190208435059e-01 4.272922575473785400e-01 3.112547397613525391e-01 3.766859471797943115e-01 1.566051244735717773e-01 2.454296052455902100e-01 4.064875245094299316e-01 2.913296520709991455e-01 8.909478038549423218e-02 2.487992495298385620e-01…
5.676003098487854004e-01 6.653939187526702881e-02 3.362098336219787598e-01 3.361763358116149902e-01 1.504260599613189697e-01 4.875829517841339111e-01 2.296893447637557983e-01 4.266823530197143555e-01 3.093649744987487793e-01 3.840709030628204346e-01 1.568778604269027710e-01 2.423875778913497925e-01 4.013363718986511230e-01 2.927576601505279541e-01 8.580684661865234375e-02 2.469900101423263550e-01…
5.682862401008605957e-01 6.653496623039245605e-02 3.331772089004516602e-01 3.367216885089874268e-01 1.482863128185272217e-01 4.868322014808654785e-01 2.292808294296264648e-01 4.265536367893218994e-01 3.095242381095886230e-01 3.785776197910308838e-01 1.584631651639938354e-01 2.382579743862152100e-01 4.004085063934326172e-01 2.934040725231170654e-01 8.398690819740295410e-02 2.456100136041641235e-01…
5.694265365600585938e-01 6.729627400636672974e-02 3.322114050388336182e-01 3.353817462921142578e-01 1.472316086292266846e-01 4.849037826061248779e-01 2.292599678039550781e-01 4.270071387290954590e-01 3.074651658535003662e-01 3.788139522075653076e-01 1.581411808729171753e-01 2.381663024425506592e-01 3.969857096672058105e-01 2.941957414150238037e-01 8.257901668548583984e-02 2.457202672958374023e-01…
5.713713765144348145e-01 6.633018702268600464e-02 3.317893743515014648e-01 3.346547484397888184e-01 1.466919928789138794e-01 4.830457270145416260e-01 2.286805361509323120e-01 4.284453988075256348e-01 3.080000877380371094e-01 3.819220662117004395e-01 1.578914523124694824e-01 2.372495532035827637e-01 3.982180058956146240e-01 2.931905984878540039e-01 8.201205730438232422e-02 2.459140866994857788e-01…
5.742522478103637695e-01 6.744808703660964966e-02 3.283239603042602539e-01 3.358469009399414062e-01 1.463336646556854248e-01 4.848946034908294678e-01 2.292306572198867798e-01 4.299921989440917969e-01 3.060098886489868164e-01 3.824946284294128418e-01 1.566939949989318848e-01 2.385071963071823120e-01 3.966278433799743652e-01 2.934104204177856445e-01 8.215425163507461548e-02 2.454920709133148193e-01…
5.775924324989318848e-01 6.706794351339340210e-02 3.307872712612152100e-01 3.359020054340362549e-01 1.470448523759841919e-01 4.826942086219787598e-01 2.296157032251358032e-01 4.294924736022949219e-01 3.063637912273406982e-01 3.867576718330383301e-01 1.560752242803573608e-01 2.373269051313400269e-01 3.960477709770202637e-01 2.937432527542114258e-01 8.096585422754287720e-02 2.441260814666748047e-01…
5.795106291770935059e-01 6.513654440641403198e-02 3.309278190135955811e-01 3.377802968025207520e-01 1.444288790225982666e-01 4.836635291576385498e-01 2.297457456588745117e-01 4.284990429878234863e-01 3.059378862380981445e-01 3.892703354358673096e-01 1.562077701091766357e-01 2.353126853704452515e-01 3.965604305267333984e-01 2.935797274112701416e-01 7.986537367105484009e-02 2.438482791185379028e-01…
5.803164243698120117e-01 6.579715758562088013e-02 3.279555439949035645e-01 3.380954265594482422e-01 1.439188569784164429e-01 4.812350571155548096e-01 2.300586551427841187e-01 4.287979304790496826e-01 3.060113191604614258e-01 3.954625725746154785e-01 1.557993739843368530e-01 2.339285314083099365e-01 3.938517570495605469e-01 2.932219505310058594e-01 7.985246181488037109e-02 2.430980652570724487e-01…
5.817860364913940430e-01 6.723017245531082153e-02 3.228022754192352295e-01 3.376042842864990234e-01 1.420741379261016846e-01 4.781394004821777344e-01 2.299738824367523193e-01 4.316721260547637939e-01 3.044072985649108887e-01 3.953007459640502930e-01 1.561049222946166992e-01 2.310439348220825195e-01 3.907867372035980225e-01 2.919001579284667969e-01 7.827173918485641479e-02 2.408474981784820557e-01…
5.835524797439575195e-01 6.616829335689544678e-02 3.176822960376739502e-01 3.378113210201263428e-01 1.390835046768188477e-01 4.763427674770355225e-01 2.292182296514511108e-01 4.295945465564727783e-01 3.021414279937744141e-01 3.956981897354125977e-01 1.556025594472885132e-01 2.259812057018280029e-01 3.877630233764648438e-01 2.932548522949218750e-01 7.503314316272735596e-02 2.379270046949386597e-01…
5.814032554626464844e-01 6.465290486812591553e-02 3.092960715293884277e-01 3.371955156326293945e-01 1.331076622009277344e-01 4.713534712791442871e-01 2.287958413362503052e-01 4.316303431987762451e-01 2.977342605590820312e-01 3.930382430553436279e-01 1.556847691535949707e-01 2.192662209272384644e-01 3.826228082180023193e-01 2.920947372913360596e-01 7.109484076499938965e-02 2.259168326854705811e-01…
5.786578655242919922e-01 6.369613856077194214e-02 2.994390428066253662e-01 3.382329344749450684e-01 1.263165920972824097e-01 4.670673310756683350e-01 2.267972677946090698e-01 4.285759925842285156e-01 2.940513193607330322e-01 3.895613253116607666e-01 1.547070294618606567e-01 2.069208025932312012e-01 3.742687404155731201e-01 2.904271185398101807e-01 6.409467756748199463e-02 2.259168326854705811e-01…
5.775833129882812500e-01 6.338422745466232300e-02 2.813904881477355957e-01 3.337161839008331299e-01 1.129946559667587280e-01 4.559541940689086914e-01 2.275755703449249268e-01 4.275969266891479492e-01 2.855724692344665527e-01 3.820026516914367676e-01 1.530932933092117310e-01 1.916317194700241089e-01 3.578226864337921143e-01 2.881142795085906982e-01 5.685359612107276917e-02 2.150098830461502075e-01…
5.775230526924133301e-01 6.053893268108367920e-02 2.580155730247497559e-01 3.321997225284576416e-01 1.005511581897735596e-01 4.410459101200103760e-01 2.269961982965469360e-01 4.270524978637695312e-01 2.744626998901367188e-01 3.709573745727539062e-01 1.515921801328659058e-01 1.717557460069656372e-01 3.368307650089263916e-01 2.864843308925628662e-01 4.777364805340766907e-02 1.997378468513488770e-01…
5.722460150718688965e-01 5.741358548402786255e-02 2.266771793365478516e-01 3.316496610641479492e-01 8.426088839769363403e-02 4.186575114727020264e-01 2.240099608898162842e-01 4.259755611419677734e-01 2.552086114883422852e-01 3.558385670185089111e-01 1.480182111263275146e-01 1.477521657943725586e-01 3.074398636817932129e-01 2.831617295742034912e-01 3.870619088411331177e-02 1.786885857582092285e-01…
5.635809898376464844e-01 5.409326404333114624e-02 1.901354640722274780e-01 3.283047378063201904e-01 6.657637655735015869e-02 3.860618174076080322e-01 2.200072854757308960e-01 4.256834387779235840e-01 2.280597537755966187e-01 3.352645635604858398e-01 1.429023146629333496e-01 1.198233589529991150e-01 2.665586173534393311e-01 2.798486053943634033e-01 2.895956113934516907e-02 1.493481546640396118e-01…
5.564783215522766113e-01 4.937476664781570435e-02 1.550413370132446289e-01 3.278039693832397461e-01 5.162306129932403564e-02 3.531595170497894287e-01 2.187608182430267334e-01 4.240247309207916260e-01 1.972080022096633911e-01 3.158323466777801514e-01 1.382014006376266479e-01 9.618540108203887939e-02 2.221851050853729248e-01 2.767325341701507568e-01 2.183464169502258301e-02 1.193499863147735596e-01…
5.457776188850402832e-01 4.648250713944435120e-02 1.265320032835006714e-01 3.218407630920410156e-01 4.290712252259254456e-02 3.163007497787475586e-01 2.144613265991210938e-01 4.249700009822845459e-01 1.659212112426757812e-01 2.935402691364288330e-01 1.291650086641311646e-01 7.803962379693984985e-02 1.766732186079025269e-01 2.714978158473968506e-01 1.589005067944526672e-02 8.943912386894226074e-02…
5.340681672096252441e-01 4.173269122838973999e-02 1.049435436725616455e-01 3.148111999034881592e-01 4.011697694659233093e-02 2.826566100120544434e-01 2.091539800167083740e-01 4.186274111270904541e-01 1.379442214965820312e-01 2.733754217624664307e-01 1.224771142005920410e-01 6.713215261697769165e-02 1.379083544015884399e-01 2.641093134880065918e-01 1.343548111617565155e-02 6.953217089176177979e-02…
5.189273953437805176e-01 3.873240575194358826e-02 9.099174290895462036e-02 3.080859482288360596e-01 3.793790191411972046e-02 2.577258646488189697e-01 2.049765884876251221e-01 4.138268828392028809e-01 1.160931810736656189e-01 2.596872448921203613e-01 1.155935302376747131e-01 5.990755558013916016e-02 1.145932674407958984e-01 2.575281262397766113e-01 1.227247249335050583e-02 5.467007681727409363e-02…
5.072047710418701172e-01 3.756537660956382751e-02 8.263441175222396851e-02 3.030651807785034180e-01 3.648575395345687866e-02 2.408285886049270630e-01 1.989069133996963501e-01 4.101353585720062256e-01 1.026242971420288086e-01 2.472578585147857666e-01 1.114561036229133606e-01 5.548914521932601929e-02 1.005986407399177551e-01 2.512945234775543213e-01 1.126661058515310287e-02 4.717737063765525818e-02…
4.947763681411743164e-01 3.645831346511840820e-02 7.982488721609115601e-02 2.969566881656646729e-01 3.540960699319839478e-02 2.325655370950698853e-01 1.969565004110336304e-01 4.035994708538055420e-01 9.524976462125778198e-02 2.412791401147842407e-01 1.081043258309364319e-01 5.377895385026931763e-02 9.261034429073333740e-02 2.461465597152709961e-01 9.602615609765052795e-03 4.355771094560623169e-02…
4.845951497554779053e-01 3.604353591799736023e-02 7.689730823040008545e-02 2.956898808479309082e-01 3.505492582917213440e-02 2.271740138530731201e-01 1.923880130052566528e-01 3.994190692901611328e-01 9.034015983343124390e-02 2.352863997220993042e-01 1.056057289242744446e-01 5.244325101375579834e-02 8.939798921346664429e-02 2.441699802875518799e-01 9.727413766086101532e-03 4.039582610130310059e-02…
4.800296425819396973e-01 3.534597158432006836e-02 7.589637488126754761e-02 2.940259575843811035e-01 3.351780399680137634e-02 2.215441018342971802e-01 1.911340355873107910e-01 3.972854614257812500e-01 8.883350342512130737e-02 2.331865578889846802e-01 1.028078123927116394e-01 5.024272948503494263e-02 8.599724620580673218e-02 2.424580603837966919e-01 1.045667752623558044e-02 3.844036906957626343e-02…
4.801408946514129639e-01 3.535495698451995850e-02 7.577915489673614502e-02 2.917657494544982910e-01 3.418879956007003784e-02 2.228813171386718750e-01 1.895841211080551147e-01 3.953962624073028564e-01 8.845590800046920776e-02 2.315480858087539673e-01 1.032028421759605408e-01 5.008340254426002502e-02 8.548354357481002808e-02 2.401772588491439819e-01 8.302588947117328644e-03 3.800003975629806519e-02…
4.797012507915496826e-01 3.517055511474609375e-02 7.435288280248641968e-02 2.933166921138763428e-01 3.311900794506072998e-02 2.218251526355743408e-01 1.906055361032485962e-01 3.970674574375152588e-01 8.688834309577941895e-02 2.308761179447174072e-01 1.028831079602241516e-01 5.015970394015312195e-02 8.580037206411361694e-02 2.433902472257614136e-01 9.598250500857830048e-03 3.819196298718452454e-02…
4.823921918869018555e-01 3.427370265126228333e-02 7.478944212198257446e-02 2.958912551403045654e-01 3.343541547656059265e-02 2.246594280004501343e-01 1.915103644132614136e-01 3.981401026248931885e-01 9.060245007276535034e-02 2.319421023130416870e-01 1.050065234303474426e-01 5.114411190152168274e-02 8.717466145753860474e-02 2.443581223487854004e-01 7.472391240298748016e-03 3.949645906686782837e-02…
4.871978759765625000e-01 3.610214591026306152e-02 7.594034075736999512e-02 2.966439425945281982e-01 3.369950503110885620e-02 2.280371785163879395e-01 1.947395056486129761e-01 4.013064205646514893e-01 9.237799793481826782e-02 2.334623187780380249e-01 1.061299443244934082e-01 5.264494195580482483e-02 8.865015953779220581e-02 2.460568696260452271e-01 8.518261834979057312e-03 4.248523339629173279e-02…
4.907677471637725830e-01 3.646870329976081848e-02 7.777742296457290649e-02 2.986541092395782471e-01 3.297048807144165039e-02 2.315157502889633179e-01 1.951921433210372925e-01 4.036444425582885742e-01 9.614258259534835815e-02 2.359174042940139771e-01 1.071459054946899414e-01 5.427132919430732727e-02 9.210189431905746460e-02 2.484626471996307373e-01 9.149421006441116333e-03 4.450997337698936462e-02…
4.974485635757446289e-01 3.762742131948471069e-02 7.920633256435394287e-02 3.009901344776153564e-01 3.355032205581665039e-02 2.379232048988342285e-01 1.959637999534606934e-01 4.037201404571533203e-01 1.005717888474464417e-01 2.395072132349014282e-01 1.076806560158729553e-01 5.552061647176742554e-02 9.501924365758895874e-02 2.478929460048675537e-01 8.372399024665355682e-03 4.749613255262374878e-02…
5.022677183151245117e-01 3.687961772084236145e-02 8.194693922996520996e-02 3.046162128448486328e-01 3.382906690239906311e-02 2.425413876771926880e-01 1.985287219285964966e-01 4.050316512584686279e-01 1.057490706443786621e-01 2.410079538822174072e-01 1.107255145907402039e-01 5.466914549469947815e-02 1.013467088341712952e-01 2.484184056520462036e-01 8.864552713930606842e-03 4.925554990768432617e-02…
5.062869191169738770e-01 3.739228472113609314e-02 8.482065796852111816e-02 3.041992187500000000e-01 3.290725871920585632e-02 2.473106384277343750e-01 1.998068690299987793e-01 4.055013060569763184e-01 1.104822009801864624e-01 2.461945563554763794e-01 1.102106124162673950e-01 5.636665970087051392e-02 1.057351827621459961e-01 2.480179667472839355e-01 9.875140152871608734e-03 5.404986441135406494e-02…
5.112599730491638184e-01 3.729488328099250793e-02 8.870457857847213745e-02 3.067846298217773438e-01 3.277978673577308655e-02 2.529577612876892090e-01 2.004085183143615723e-01 4.056447446346282959e-01 1.147660240530967712e-01 2.491351217031478882e-01 1.124953329563140869e-01 5.777022242546081543e-02 1.132435500621795654e-01 2.504590749740600586e-01 9.254710748791694641e-03 5.642934888601303101e-02…
5.132670402526855469e-01 3.897675871849060059e-02 9.175935387611389160e-02 3.104695081710815430e-01 3.270151838660240173e-02 2.600264847278594971e-01 2.011055201292037964e-01 4.062967300415039062e-01 1.218360587954521179e-01 2.536855340003967285e-01 1.132658272981643677e-01 6.083727255463600159e-02 1.187796816229820251e-01 2.515887618064880371e-01 8.926482871174812317e-03 6.094542145729064941e-02…
5.165017843246459961e-01 3.902989625930786133e-02 9.318335354328155518e-02 3.108021914958953857e-01 3.382773697376251221e-02 2.690641880035400391e-01 2.020262330770492554e-01 4.101372361183166504e-01 1.266538500785827637e-01 2.559978663921356201e-01 1.144188940525054932e-01 6.350024044513702393e-02 1.237112134695053101e-01 2.527408897876739502e-01 9.648926556110382080e-03 6.305567920207977295e-02…
5.190888047218322754e-01 4.009731486439704895e-02 1.001293510198593140e-01 3.117788732051849365e-01 3.488020598888397217e-02 2.762644290924072266e-01 2.041943222284317017e-01 4.090203642845153809e-01 1.312352716922760010e-01 2.571344673633575439e-01 1.159706190228462219e-01 6.596495956182479858e-02 1.335730254650115967e-01 2.563537061214447021e-01 1.067855209112167358e-02 6.825716048479080200e-02…
5.196629762649536133e-01 4.027239605784416199e-02 1.028685346245765686e-01 3.143233060836791992e-01 3.393357992172241211e-02 2.821379601955413818e-01 2.063410729169845581e-01 4.085450172424316406e-01 1.371812075376510620e-01 2.643423974514007568e-01 1.185800135135650635e-01 6.947799772024154663e-02 1.367316097021102905e-01 2.570888996124267578e-01 1.226278115063905716e-02 7.504389435052871704e-02…
5.218689441680908203e-01 4.146680980920791626e-02 1.072663217782974243e-01 3.169069588184356689e-01 3.631450980901718140e-02 2.872298657894134521e-01 2.086492329835891724e-01 4.096770286560058594e-01 1.427603960037231445e-01 2.652271091938018799e-01 1.191611737012863159e-01 7.078343629837036133e-02 1.414954811334609985e-01 2.585969269275665283e-01 9.789971634745597839e-03 7.928351312875747681e-02…
5.245331525802612305e-01 4.232877492904663086e-02 1.098391115665435791e-01 3.176762759685516357e-01 3.512593358755111694e-02 2.914981245994567871e-01 2.079877555370330811e-01 4.099570810794830322e-01 1.484494805335998535e-01 2.680470645427703857e-01 1.222435235977172852e-01 7.246450334787368774e-02 1.497572511434555054e-01 2.568820118904113770e-01 1.102321688085794449e-02 8.292344212532043457e-02…
5.285753607749938965e-01 4.258776083588600159e-02 1.155912578105926514e-01 3.188956379890441895e-01 3.632240369915962219e-02 3.023694157600402832e-01 2.096658945083618164e-01 4.104142487049102783e-01 1.551660597324371338e-01 2.707500755786895752e-01 1.231979653239250183e-01 7.552274316549301147e-02 1.556189656257629395e-01 2.573007941246032715e-01 1.050311513245105743e-02 8.835011720657348633e-02…
5.297269225120544434e-01 4.431441426277160645e-02 1.215956360101699829e-01 3.196100890636444092e-01 3.627572208642959595e-02 3.100890517234802246e-01 2.097035199403762817e-01 4.107324481010437012e-01 1.581398695707321167e-01 2.727279663085937500e-01 1.237162426114082336e-01 7.729728519916534424e-02 1.618116348981857300e-01 2.564835548400878906e-01 1.391054410487413406e-02 9.409760683774948120e-02…
5.270121693611145020e-01 4.431796073913574219e-02 1.264235526323318481e-01 3.189696669578552246e-01 3.824796900153160095e-02 3.150227367877960205e-01 2.086979150772094727e-01 4.108440577983856201e-01 1.626228690147399902e-01 2.759076356887817383e-01 1.246387362480163574e-01 8.055869489908218384e-02 1.682646721601486206e-01 2.568976283073425293e-01 1.307867746800184250e-02 9.937781095504760742e-02…
5.296787023544311523e-01 4.394729807972908020e-02 1.294230073690414429e-01 3.153003752231597900e-01 3.818633034825325012e-02 3.176527321338653564e-01 2.097978293895721436e-01 4.107936024665832520e-01 1.662917286157608032e-01 2.778562903404235840e-01 1.260827332735061646e-01 8.250649273395538330e-02 1.769271045923233032e-01 2.566068768501281738e-01 1.173719298094511032e-02 1.010934859514236450e-01…
5.325453281402587891e-01 4.545338451862335205e-02 1.345162093639373779e-01 3.163562119007110596e-01 3.971939161419868469e-02 3.219980597496032715e-01 2.082186639308929443e-01 4.093669652938842773e-01 1.708727329969406128e-01 2.782491743564605713e-01 1.252158582210540771e-01 8.667256683111190796e-02 1.824480146169662476e-01 2.558764219284057617e-01 1.250264607369899750e-02 1.062584817409515381e-01…
5.324588418006896973e-01 4.590740054845809937e-02 1.394106000661849976e-01 3.156644701957702637e-01 4.022922739386558533e-02 3.265863955020904541e-01 2.085055559873580933e-01 4.068819284439086914e-01 1.736978590488433838e-01 2.816260159015655518e-01 1.277879327535629272e-01 9.127605706453323364e-02 1.986505985260009766e-01 2.559541165828704834e-01 1.408819388598203659e-02 1.113138124346733093e-01…
5.345482230186462402e-01 4.647317156195640564e-02 1.448781937360763550e-01 3.163123428821563721e-01 4.210836812853813171e-02 3.332843184471130371e-01 2.092467546463012695e-01 4.079921543598175049e-01 1.781380027532577515e-01 2.851417362689971924e-01 1.290695816278457642e-01 9.601203352212905884e-02 1.986505985260009766e-01 2.529605329036712646e-01 1.564547978341579437e-02 1.145360469818115234e-01…
5.394793152809143066e-01 4.600216075778007507e-02 1.498969346284866333e-01 3.168006539344787598e-01 4.338191822171211243e-02 3.357729315757751465e-01 2.097462713718414307e-01 4.069151282310485840e-01 1.833644509315490723e-01 2.864233553409576416e-01 1.297456622123718262e-01 9.729833900928497314e-02 2.035619169473648071e-01 2.531895339488983154e-01 1.439172588288784027e-02 1.202159970998764038e-01…
5.365959405899047852e-01 4.899290576577186584e-02 1.549461483955383301e-01 3.193712830543518066e-01 4.449225962162017822e-02 3.406089842319488525e-01 2.110522538423538208e-01 4.072671830654144287e-01 1.885197013616561890e-01 2.882200479507446289e-01 1.311033964157104492e-01 1.000874266028404236e-01 2.113576829433441162e-01 2.560392320156097412e-01 1.468538120388984680e-02 1.243607625365257263e-01…
5.374432206153869629e-01 4.899225383996963501e-02 1.609292179346084595e-01 3.240228891372680664e-01 4.646775871515274048e-02 3.474233150482177734e-01 2.104663401842117310e-01 4.054522812366485596e-01 1.920746266841888428e-01 2.923558056354522705e-01 1.323372125625610352e-01 1.010720133781433105e-01 2.167580574750900269e-01 2.524938881397247314e-01 1.533306017518043518e-02 1.296013891696929932e-01…
5.319707393646240234e-01 4.935570061206817627e-02 1.676937192678451538e-01 3.240374624729156494e-01 4.980877041816711426e-02 3.546877801418304443e-01 2.120435982942581177e-01 4.018894433975219727e-01 1.956785023212432861e-01 2.951724827289581299e-01 1.329337060451507568e-01 1.039522662758827209e-01 2.265284061431884766e-01 2.559515237808227539e-01 1.674220152199268341e-02 1.337857842445373535e-01…
5.341665744781494141e-01 4.791681468486785889e-02 1.724631041288375854e-01 3.231028318405151367e-01 4.999662190675735474e-02 3.622854351997375488e-01 2.112061977386474609e-01 4.023638069629669189e-01 2.005634903907775879e-01 3.001022934913635254e-01 1.330170929431915283e-01 1.096665710210800171e-01 2.296462953090667725e-01 2.568032741546630859e-01 1.697312109172344208e-02 1.387861222028732300e-01…
5.311511754989624023e-01 4.884913191199302673e-02 1.762499362230300903e-01 3.205047249794006348e-01 5.102807283401489258e-02 3.648284375667572021e-01 2.130090743303298950e-01 4.042474627494812012e-01 2.039381116628646851e-01 3.010322451591491699e-01 1.357704699039459229e-01 1.126513034105300903e-01 2.375553548336029053e-01 2.554671764373779297e-01 1.871249265968799591e-02 1.448553502559661865e-01…
5.374030470848083496e-01 5.008779838681221008e-02 1.805675327777862549e-01 3.192567825317382812e-01 5.361745879054069519e-02 3.710429370403289795e-01 2.138531506061553955e-01 4.048277735710144043e-01 2.072936594486236572e-01 3.030993044376373291e-01 1.343951076269149780e-01 1.156741231679916382e-01 2.419098317623138428e-01 2.540234625339508057e-01 1.859374716877937317e-02 1.471687704324722290e-01…
5.388865470886230469e-01 5.157632380723953247e-02 1.869840472936630249e-01 3.226443827152252197e-01 5.484528094530105591e-02 3.749401271343231201e-01 2.157552540302276611e-01 4.076339900493621826e-01 2.106910347938537598e-01 3.050359189510345459e-01 1.368405520915985107e-01 1.188695281744003296e-01 2.494045346975326538e-01 2.555235028266906738e-01 1.988519914448261261e-02 1.531922072172164917e-01…
5.407455563545227051e-01 5.367466434836387634e-02 1.896516531705856323e-01 3.246652483940124512e-01 5.851906165480613708e-02 3.779312670230865479e-01 2.148581594228744507e-01 4.089326858520507812e-01 2.151527106761932373e-01 3.064864277839660645e-01 1.373007297515869141e-01 1.224246174097061157e-01 2.559713423252105713e-01 2.554861307144165039e-01 2.083640173077583313e-02 1.567279100418090820e-01…
5.400167107582092285e-01 5.303031206130981445e-02 1.949690580368041992e-01 3.258628845214843750e-01 6.088455393910408020e-02 3.824333548545837402e-01 2.178778201341629028e-01 4.057461619377136230e-01 2.168605923652648926e-01 3.106745183467864990e-01 1.379828453063964844e-01 1.265989094972610474e-01 2.606847882270812988e-01 2.561299502849578857e-01 1.994004845619201660e-02 1.585716903209686279e-01…
5.389279723167419434e-01 5.209517478942871094e-02 1.980765759944915771e-01 3.272035419940948486e-01 6.052528321743011475e-02 3.831667602062225342e-01 2.171802222728729248e-01 4.051569104194641113e-01 2.205824702978134155e-01 3.138553798198699951e-01 1.376657634973526001e-01 1.296701878309249878e-01 2.677937150001525879e-01 2.565752863883972168e-01 2.098451368510723114e-02 1.621619015932083130e-01…
5.405648946762084961e-01 5.392663553357124329e-02 2.017323672771453857e-01 3.293869495391845703e-01 6.158966943621635437e-02 3.888061940670013428e-01 2.164926081895828247e-01 4.039803743362426758e-01 2.211920619010925293e-01 3.128305077552795410e-01 1.378099769353866577e-01 1.319911628961563110e-01 2.698947787284851074e-01 2.574083507061004639e-01 2.194982022047042847e-02 1.647808551788330078e-01…
5.401960611343383789e-01 5.491343885660171509e-02 2.020160704851150513e-01 3.276584744453430176e-01 6.651450693607330322e-02 3.926230967044830322e-01 2.144714593887329102e-01 4.059937298297882080e-01 2.221364527940750122e-01 3.162399530410766602e-01 1.394622325897216797e-01 1.341674476861953735e-01 2.749922275543212891e-01 2.570053637027740479e-01 2.158010564744472504e-02 1.660320162773132324e-01…
5.421381592750549316e-01 5.276573821902275085e-02 2.055967599153518677e-01 3.251426517963409424e-01 6.387435644865036011e-02 3.933151066303253174e-01 2.164736837148666382e-01 4.082350134849548340e-01 2.204492688179016113e-01 3.159986734390258789e-01 1.384773701429367065e-01 1.361082047224044800e-01 2.778218388557434082e-01 2.549453079700469971e-01 2.402245253324508667e-02 1.670891642570495605e-01…
5.426445007324218750e-01 5.369663983583450317e-02 2.059679329395294189e-01 3.243125677108764648e-01 6.664266437292098999e-02 3.959949612617492676e-01 2.119899243116378784e-01 4.075866043567657471e-01 2.213295549154281616e-01 3.177443444728851318e-01 1.395737826824188232e-01 1.393011361360549927e-01 2.793051302433013916e-01 2.548181116580963135e-01 2.436888776719570160e-02 1.685196161270141602e-01…
5.424582362174987793e-01 5.170199647545814514e-02 2.059352993965148926e-01 3.201722204685211182e-01 6.757306307554244995e-02 3.937708735466003418e-01 2.148894518613815308e-01 4.063958823680877686e-01 2.191021293401718140e-01 3.154023587703704834e-01 1.354495584964752197e-01 1.382761150598526001e-01 2.801372408866882324e-01 2.517993152141571045e-01 2.199588157236576080e-02 1.705081313848495483e-01…
5.392854213714599609e-01 5.323370546102523804e-02 2.102738469839096069e-01 3.207331299781799316e-01 6.745298206806182861e-02 3.904377222061157227e-01 2.131575644016265869e-01 4.067958891391754150e-01 2.200504988431930542e-01 3.120654225349426270e-01 1.377400755882263184e-01 1.393579393625259399e-01 2.778631746768951416e-01 2.495162189006805420e-01 2.380609512329101562e-02 1.706029027700424194e-01…
5.317317843437194824e-01 5.202934890985488892e-02 2.117871046066284180e-01 3.173957169055938721e-01 6.756687164306640625e-02 3.893747329711914062e-01 2.112983763217926025e-01 4.054254591464996338e-01 2.216185182332992554e-01 3.159068226814270020e-01 1.365723311901092529e-01 1.397891044616699219e-01 2.777397036552429199e-01 2.472721934318542480e-01 2.417924627661705017e-02 1.707683801651000977e-01…
5.301201343536376953e-01 5.056386440992355347e-02 2.138236463069915771e-01 3.140287995338439941e-01 6.521899998188018799e-02 3.891318440437316895e-01 2.110303491353988647e-01 4.041112065315246582e-01 2.184245437383651733e-01 3.154720067977905273e-01 1.360107660293579102e-01 1.400642693042755127e-01 2.815081477165222168e-01 2.476482987403869629e-01 2.466983720660209656e-02 1.718764305114746094e-01…
5.319895148277282715e-01 5.295934155583381653e-02 2.140556573867797852e-01 3.186234235763549805e-01 6.790863722562789917e-02 3.873923122882843018e-01 2.107244282960891724e-01 4.016486704349517822e-01 2.197144180536270142e-01 3.168623149394989014e-01 1.369058936834335327e-01 1.395546048879623413e-01 2.812145650386810303e-01 2.480400353670120239e-01 2.557660266757011414e-02 1.730582863092422485e-01…
5.336036086082458496e-01 5.276894196867942810e-02 2.125399410724639893e-01 3.137977719306945801e-01 6.824448704719543457e-02 3.881566822528839111e-01 2.119459658861160278e-01 4.000936448574066162e-01 2.173620909452438354e-01 3.153830766677856445e-01 1.393758356571197510e-01 1.414463818073272705e-01 2.829788029193878174e-01 2.468187212944030762e-01 2.152544632554054260e-02 1.717303246259689331e-01…
5.333321094512939453e-01 5.494662746787071228e-02 2.106028199195861816e-01 3.136952221393585205e-01 6.746467947959899902e-02 3.863739967346191406e-01 2.102508991956710815e-01 4.000367224216461182e-01 2.213281989097595215e-01 3.116520345211029053e-01 1.353074312210083008e-01 1.411964744329452515e-01 2.798468768596649170e-01 2.475553601980209351e-01 2.442759089171886444e-02 1.714839041233062744e-01…
5.286386609077453613e-01 5.282289534807205200e-02 2.105920314788818359e-01 3.138038814067840576e-01 6.868711113929748535e-02 3.848816454410552979e-01 2.121111154556274414e-01 3.990279436111450195e-01 2.223048061132431030e-01 3.147249817848205566e-01 1.371543854475021362e-01 1.386391371488571167e-01 2.821901738643646240e-01 2.468801140785217285e-01 2.154614776372909546e-02 1.716148257255554199e-01…
5.276213884353637695e-01 5.376143008470535278e-02 2.111783623695373535e-01 3.118988275527954102e-01 6.571200489997863770e-02 3.858781754970550537e-01 2.094877362251281738e-01 3.924449086189270020e-01 2.219062447547912598e-01 3.131958246231079102e-01 1.340058296918869019e-01 1.396433562040328979e-01 2.801255285739898682e-01 2.458503991365432739e-01 2.066607773303985596e-02 1.716157793998718262e-01…
5.311291813850402832e-01 5.473902821540832520e-02 2.092143744230270386e-01 3.128013610839843750e-01 6.672694534063339233e-02 3.861040472984313965e-01 2.146948724985122681e-01 3.946738243103027344e-01 2.214694917201995850e-01 3.128558695316314697e-01 1.348750442266464233e-01 1.396908164024353027e-01 2.818590402603149414e-01 2.439441382884979248e-01 2.049798332154750824e-02 1.675738394260406494e-01…
5.306582450866699219e-01 5.427969992160797119e-02 2.095133513212203979e-01 3.133540451526641846e-01 6.434003263711929321e-02 3.869961500167846680e-01 2.082653343677520752e-01 3.934756517410278320e-01 2.192157059907913208e-01 3.144565522670745850e-01 1.337668448686599731e-01 1.386447995901107788e-01 2.786181569099426270e-01 2.442062348127365112e-01 2.010424807667732239e-02 1.667612344026565552e-01…
5.258936882019042969e-01 4.866613075137138367e-02 2.129445672035217285e-01 3.097256720066070557e-01 6.401573866605758667e-02 3.859034478664398193e-01 2.125025242567062378e-01 3.907499015331268311e-01 2.163741588592529297e-01 3.127575814723968506e-01 1.342184990644454956e-01 1.378661245107650757e-01 2.755561172962188721e-01 2.427190244197845459e-01 2.377090044319629669e-02 1.652307361364364624e-01…
5.219787359237670898e-01 5.482259765267372131e-02 2.075132727622985840e-01 3.077735900878906250e-01 6.315770000219345093e-02 3.880182206630706787e-01 2.126574516296386719e-01 3.888162970542907715e-01 2.149747163057327271e-01 3.112868666648864746e-01 1.333005577325820923e-01 1.342793256044387817e-01 2.760483622550964355e-01 2.398223578929901123e-01 2.087215706706047058e-02 1.654116958379745483e-01…
5.208957791328430176e-01 5.258048325777053833e-02 2.078984379768371582e-01 3.035013973712921143e-01 6.450124830007553101e-02 3.812520802021026611e-01 2.083299309015274048e-01 3.891509473323822021e-01 2.113039493560791016e-01 3.069770038127899170e-01 1.351026594638824463e-01 1.312332302331924438e-01 2.758828997611999512e-01 2.387852817773818970e-01 2.011304721236228943e-02 1.630593836307525635e-01…
5.180032253265380859e-01 5.384963750839233398e-02 2.006472498178482056e-01 3.059624135494232178e-01 6.357045471668243408e-02 3.757717013359069824e-01 2.060119658708572388e-01 3.877599835395812988e-01 2.080015689134597778e-01 3.051571846008300781e-01 1.314478367567062378e-01 1.323185116052627563e-01 2.688805460929870605e-01 2.350705713033676147e-01 1.867122016847133636e-02 1.596895307302474976e-01…
5.127008557319641113e-01 5.148014053702354431e-02 1.939502954483032227e-01 3.024739325046539307e-01 5.634158477187156677e-02 3.713485300540924072e-01 2.007117271423339844e-01 3.799894154071807861e-01 2.064648866653442383e-01 3.009402453899383545e-01 1.316182166337966919e-01 1.279948055744171143e-01 2.623635232448577881e-01 2.311224937438964844e-01 1.699352636933326721e-02 1.587810069322586060e-01…
5.091537833213806152e-01 4.976981505751609802e-02 1.934509128332138062e-01 3.011835217475891113e-01 5.967269092798233032e-02 3.683163523674011230e-01 2.001983672380447388e-01 3.794458508491516113e-01 2.024020254611968994e-01 2.952523827552795410e-01 1.343139559030532837e-01 1.236096099019050598e-01 2.625558674335479736e-01 2.235358357429504395e-01 1.647614873945713043e-02 1.555809527635574341e-01…
5.024196505546569824e-01 5.313019081950187683e-02 1.848571300506591797e-01 3.011835217475891113e-01 5.527360364794731140e-02 3.623424172401428223e-01 1.997333616018295288e-01 3.757907748222351074e-01 1.959656178951263428e-01 2.927423417568206787e-01 1.281923204660415649e-01 1.212552338838577271e-01 2.593515217304229736e-01 2.230762690305709839e-01 1.242062263190746307e-02 1.524082571268081665e-01…
4.971140027046203613e-01 4.824116080999374390e-02 1.891013979911804199e-01 2.942118048667907715e-01 5.459428578615188599e-02 3.629912436008453369e-01 1.947167366743087769e-01 3.743059039115905762e-01 1.931861191987991333e-01 2.923208177089691162e-01 1.272388398647308350e-01 1.182352229952812195e-01 2.564102113246917725e-01 2.208578586578369141e-01 1.019838731735944748e-02 1.503737568855285645e-01…
4.918147921562194824e-01 5.195726081728935242e-02 1.817411631345748901e-01 2.962819635868072510e-01 5.373629182577133179e-02 3.586635589599609375e-01 1.950038820505142212e-01 3.689557015895843506e-01 1.920739710330963135e-01 2.839878201484680176e-01 1.257278919219970703e-01 1.163151785731315613e-01 2.510188519954681396e-01 2.219745218753814697e-01 1.347166951745748520e-02 1.469002962112426758e-01…
4.900279641151428223e-01 4.947509244084358215e-02 1.760136038064956665e-01 2.918158173561096191e-01 5.037450045347213745e-02 3.554752767086029053e-01 1.941362172365188599e-01 3.694760501384735107e-01 1.915675103664398193e-01 2.875203192234039307e-01 1.256843358278274536e-01 1.141702085733413696e-01 2.483843415975570679e-01 2.266896069049835205e-01 8.851344697177410126e-03 1.423928439617156982e-01…
4.884761869907379150e-01 4.548295959830284119e-02 1.732845157384872437e-01 2.951126396656036377e-01 4.872639849781990051e-02 3.462627232074737549e-01 1.907177269458770752e-01 3.656416237354278564e-01 1.851999014616012573e-01 2.789509892463684082e-01 1.221888810396194458e-01 1.103042736649513245e-01 2.428645640611648560e-01 2.146833539009094238e-01 6.917472463101148605e-03 1.362832486629486084e-01…
4.912547767162322998e-01 4.943198338150978088e-02 1.688656061887741089e-01 2.960634827613830566e-01 4.490770772099494934e-02 3.363004028797149658e-01 1.931618899106979370e-01 3.656536042690277100e-01 1.746757179498672485e-01 2.779038548469543457e-01 1.262125074863433838e-01 1.091427579522132874e-01 2.399189621210098267e-01 2.203518301248550415e-01 6.732798181474208832e-03 1.368160098791122437e-01…
4.965263903141021729e-01 4.895562306046485901e-02 1.628489196300506592e-01 2.941433787345886230e-01 4.570065066218376160e-02 3.351528942584991455e-01 1.902335286140441895e-01 3.720737397670745850e-01 1.794319748878479004e-01 2.711147964000701904e-01 1.193198487162590027e-01 1.089552119374275208e-01 2.343196272850036621e-01 2.144971191883087158e-01 5.881465505808591843e-03 1.304146796464920044e-01…
4.974852800369262695e-01 4.648932814598083496e-02 1.601389497518539429e-01 2.956219911575317383e-01 4.092607647180557251e-02 3.350832164287567139e-01 1.911391168832778931e-01 3.680191040039062500e-01 1.742136925458908081e-01 2.661828994750976562e-01 1.233701258897781372e-01 1.020298078656196594e-01 2.306675016880035400e-01 2.150272578001022339e-01 9.212558157742023468e-03 1.285140365362167358e-01…
4.991648495197296143e-01 4.655502364039421082e-02 1.604813337326049805e-01 2.917205989360809326e-01 3.992998972535133362e-02 3.317860364913940430e-01 1.944408267736434937e-01 3.730417788028717041e-01 1.672522425651550293e-01 2.699005901813507080e-01 1.249021589756011963e-01 1.002918705344200134e-01 2.286264598369598389e-01 2.195417433977127075e-01 4.163894802331924438e-03 1.271891295909881592e-01…
5.017266869544982910e-01 4.445648565888404846e-02 1.552111357450485229e-01 2.929004728794097900e-01 3.887577354907989502e-02 3.294818699359893799e-01 1.950160413980484009e-01 3.711635470390319824e-01 1.699693053960800171e-01 2.655330300331115723e-01 1.246719509363174438e-01 1.034378856420516968e-01 2.179219126701354980e-01 2.172945737838745117e-01 4.437155090272426605e-03 1.224362552165985107e-01…
5.031557679176330566e-01 4.816463589668273926e-02 1.492353826761245728e-01 2.974373102188110352e-01 3.654382005333900452e-02 3.285078108310699463e-01 1.965429186820983887e-01 3.721183538436889648e-01 1.664301902055740356e-01 2.742190957069396973e-01 1.191689819097518921e-01 9.525616466999053955e-02 2.140665650367736816e-01 2.154859155416488647e-01 3.331567160785198212e-03 1.192290633916854858e-01…
4.947333335876464844e-01 4.786429554224014282e-02 1.454952508211135864e-01 2.948165833950042725e-01 3.463125973939895630e-02 3.208019435405731201e-01 1.924441456794738770e-01 3.734083473682403564e-01 1.647416651248931885e-01 2.660183906555175781e-01 1.228767260909080505e-01 9.182703495025634766e-02 2.109066992998123169e-01 2.213895320892333984e-01 4.174189176410436630e-03 1.174192950129508972e-01…
4.906498491764068604e-01 4.306740686297416687e-02 1.377774029970169067e-01 2.921544611454010010e-01 3.478324040770530701e-02 3.181773722171783447e-01 1.961597800254821777e-01 3.720935881137847900e-01 1.546588242053985596e-01 2.676728665828704834e-01 1.157139241695404053e-01 9.061679244041442871e-02 2.125889062881469727e-01 2.144432365894317627e-01 9.598147007636725903e-04 1.114494651556015015e-01…
4.973872005939483643e-01 4.284284636378288269e-02 1.386694759130477905e-01 2.921701669692993164e-01 3.131028264760971069e-02 3.083184659481048584e-01 1.906404197216033936e-01 3.739296197891235352e-01 1.543391793966293335e-01 2.579130530357360840e-01 1.193218603730201721e-01 8.925119787454605103e-02 1.982815861701965332e-01 2.134979069232940674e-01 3.686255309730768204e-03 1.051179543137550354e-01…
4.903994798660278320e-01 4.723018407821655273e-02 1.332414895296096802e-01 2.953878939151763916e-01 3.479494899511337280e-02 3.049569129943847656e-01 1.912037730216979980e-01 3.710422217845916748e-01 1.549698859453201294e-01 2.616667151451110840e-01 1.193679571151733398e-01 8.451658487319946289e-02 1.982644945383071899e-01 2.120905667543411255e-01 -0.000000000000000000e+00 9.939667582511901855e-0…
4.893543720245361328e-01 4.955931007862091064e-02 1.277725845575332642e-01 2.929351627826690674e-01 3.038433380424976349e-02 3.113130927085876465e-01 1.908765435218811035e-01 3.740202188491821289e-01 1.527052074670791626e-01 2.551328539848327637e-01 1.160647794604301453e-01 8.018565177917480469e-02 1.965095847845077515e-01 2.146672308444976807e-01 -0.000000000000000000e+00 9.996751695871353149e-0…
4.837611317634582520e-01 3.940172493457794189e-02 1.286351531744003296e-01 2.948306798934936523e-01 3.031350672245025635e-02 3.005568385124206543e-01 1.918878406286239624e-01 3.703717887401580811e-01 1.478626132011413574e-01 2.615497112274169922e-01 1.143914982676506042e-01 8.282686769962310791e-02 1.836845129728317261e-01 2.139495760202407837e-01 -0.000000000000000000e+00 9.098303318023681641e-0…
4.846769273281097412e-01 5.280150473117828369e-02 1.187348663806915283e-01 2.968010604381561279e-01 2.989491820335388184e-02 2.945073246955871582e-01 1.926043927669525146e-01 3.725713491439819336e-01 1.415684968233108521e-01 2.541026175022125244e-01 1.125197410583496094e-01 8.074991405010223389e-02 1.801270544528961182e-01 2.131654471158981323e-01 -0.000000000000000000e+00 9.007210284471511841e-0…
4.848368465900421143e-01 4.441981390118598938e-02 1.230994164943695068e-01 2.927356362342834473e-01 2.102267742156982422e-02 2.992393672466278076e-01 1.985801309347152710e-01 3.750220239162445068e-01 1.368741989135742188e-01 2.500406503677368164e-01 1.113272979855537415e-01 7.459368556737899780e-02 1.774259209632873535e-01 2.080375552177429199e-01 -0.000000000000000000e+00 8.822262287139892578e-0…
4.830084443092346191e-01 4.376758262515068054e-02 1.203161701560020447e-01 2.880511879920959473e-01 2.247719839215278625e-02 2.816166579723358154e-01 1.907684504985809326e-01 3.750159740447998047e-01 1.312760263681411743e-01 2.410778552293777466e-01 1.093463301658630371e-01 6.873535364866256714e-02 1.738489121198654175e-01 2.064252346754074097e-01 -0.000000000000000000e+00 8.965363353490829468e-0…
4.834008216857910156e-01 4.728502780199050903e-02 1.092656701803207397e-01 2.959639430046081543e-01 2.152398414909839630e-02 2.879180610179901123e-01 1.922553330659866333e-01 3.681741058826446533e-01 1.234581843018531799e-01 2.406696379184722900e-01 1.087631583213806152e-01 6.938187032938003540e-02 1.664721518754959106e-01 2.115225344896316528e-01 -0.000000000000000000e+00 8.275162428617477417e-0…
4.787423610687255859e-01 4.514094814658164978e-02 1.024934872984886169e-01 2.882906496524810791e-01 1.944144628942012787e-02 2.787736654281616211e-01 1.946562826633453369e-01 3.712089657783508301e-01 1.242093667387962341e-01 2.389762103557586670e-01 1.056035459041595459e-01 6.349828839302062988e-02 1.603814363479614258e-01 2.089867591857910156e-01 -0.000000000000000000e+00 7.400354743003845215e-0…
4.799262881278991699e-01 4.603054001927375793e-02 1.016682609915733337e-01 2.936178743839263916e-01 2.505563758313655853e-02 2.745463848114013672e-01 1.904918849468231201e-01 3.737355470657348633e-01 1.165955662727355957e-01 2.312805950641632080e-01 1.073019504547119141e-01 6.601973623037338257e-02 1.579098552465438843e-01 2.078073769807815552e-01 -0.000000000000000000e+00 7.122919708490371704e-0…
4.781595766544342041e-01 3.841460868716239929e-02 9.328894317150115967e-02 2.864434123039245605e-01 1.935715600848197937e-02 2.636258304119110107e-01 1.979059725999832153e-01 3.680174946784973145e-01 1.119883507490158081e-01 2.303256392478942871e-01 1.021461188793182373e-01 6.097158417105674744e-02 1.509350538253784180e-01 2.041143476963043213e-01 -0.000000000000000000e+00 7.102778553962707520e-0…
4.747924208641052246e-01 3.818307816982269287e-02 9.110721200704574585e-02 2.895301282405853271e-01 1.939840056002140045e-02 2.604666054248809814e-01 1.895688027143478394e-01 3.683290779590606689e-01 1.075467616319656372e-01 2.314980626106262207e-01 1.101861149072647095e-01 6.135381013154983521e-02 1.439602524042129517e-01 1.988849639892578125e-01 -0.000000000000000000e+00 6.298562139272689819e-0…
4.751392602920532227e-01 3.895473852753639221e-02 9.081264585256576538e-02 2.861557900905609131e-01 1.712301932275295258e-02 2.557162940502166748e-01 1.863432377576828003e-01 3.708040118217468262e-01 9.995725750923156738e-02 2.307913154363632202e-01 1.105981171131134033e-01 5.611038580536842346e-02 1.343332678079605103e-01 1.976957470178604126e-01 -0.000000000000000000e+00 6.161010265350341797e-0…
4.624556601047515869e-01 3.940003365278244019e-02 8.918116986751556396e-02 2.797227799892425537e-01 1.831330545246601105e-02 2.465114742517471313e-01 1.875030100345611572e-01 3.656842410564422607e-01 1.000651195645332336e-01 2.253636121749877930e-01 1.013894975185394287e-01 6.117501109838485718e-02 1.345099955797195435e-01 1.921162009239196777e-01 -0.000000000000000000e+00 5.879295989871025085e-0…
4.559956789016723633e-01 3.958770260214805603e-02 8.657277375459671021e-02 2.744823992252349854e-01 2.357302419841289520e-02 2.439886480569839478e-01 1.883003264665603638e-01 3.562253415584564209e-01 9.580073505640029907e-02 2.194760292768478394e-01 9.984203428030014038e-02 5.079500004649162292e-02 1.352951377630233765e-01 1.953303813934326172e-01 -0.000000000000000000e+00 5.424983054399490356e-0…
4.426670968532562256e-01 4.600924253463745117e-02 8.046627044677734375e-02 2.763371467590332031e-01 1.835926063358783722e-02 2.378415763378143311e-01 1.781504452228546143e-01 3.618533313274383545e-01 9.202580899000167847e-02 2.174389809370040894e-01 9.802529215812683105e-02 5.397636815905570984e-02 1.313236057758331299e-01 1.811977624893188477e-01 -0.000000000000000000e+00 4.816372320055961609e-0…
4.354703128337860107e-01 3.925040736794471741e-02 7.527201622724533081e-02 2.717881798744201660e-01 1.715293526649475098e-02 2.298272997140884399e-01 1.807964444160461426e-01 3.479019403457641602e-01 8.649030327796936035e-02 2.019450962543487549e-01 9.609401971101760864e-02 5.415033176541328430e-02 1.273039132356643677e-01 1.882696598768234253e-01 -0.000000000000000000e+00 4.539043456315994263e-0…
