# Supplementary material for: Metro Maps of Plant Disease Dynamics—Automated Mining of Differences Using Hyperspectral Images
Source: PLoS One. 2015 Jan 26;10(1):e0116902. doi: 10.1371/journal.pone.0116902 (PMC4306502; doi:10.1371/journal.pone.0116902)
Supplement: S1 File — The basis vectors correspond to the most extreme signatures for the VNIR and SWIR ranges. Each row corresponds to a wavelength and column to a basis vector. The entries contain the reflectance information at different spectral bands. (ZIP) [file pone.0116902.s001.zip › vnir_bases.csv]

1.628097146749496460e-01 8.748573064804077148e-02 2.796040102839469910e-02 1.409654021263122559e-01 1.088852286338806152e-01 2.139717489480972290e-01 1.328805685043334961e-01 1.468716412782669067e-01 2.050776928663253784e-01 4.842007905244827271e-02 8.500823378562927246e-02 8.719313889741897583e-02 7.598794996738433838e-02 5.993928015232086182e-02 1.131254658102989197e-01 1.235280632972717285e-01…
1.679908186197280884e-01 7.669947296380996704e-02 3.293532133102416992e-02 1.318546831607818604e-01 1.115784868597984314e-01 1.853425502777099609e-01 1.274870187044143677e-01 1.614726334810256958e-01 1.842611581087112427e-01 6.080367043614387512e-02 9.406017512083053589e-02 1.136454194784164429e-01 8.692573755979537964e-02 7.635363936424255371e-02 1.289938986301422119e-01 1.434525996446609497e-01…
1.691524833440780640e-01 6.658761203289031982e-02 4.306047782301902771e-02 1.281375586986541748e-01 1.066794991493225098e-01 1.584694832563400269e-01 1.205289512872695923e-01 1.577935218811035156e-01 1.716045737266540527e-01 6.536078453063964844e-02 1.021075919270515442e-01 1.353806406259536743e-01 1.033517271280288696e-01 8.261281996965408325e-02 1.449883580207824707e-01 1.544787287712097168e-01…
1.622209697961807251e-01 5.664065107703208923e-02 5.225989967584609985e-02 1.189236640930175781e-01 1.058427020907402039e-01 1.364548653364181519e-01 1.102256476879119873e-01 1.549662947654724121e-01 1.646612882614135742e-01 6.249508634209632874e-02 1.082614213228225708e-01 1.645341962575912476e-01 1.120233237743377686e-01 9.637401252985000610e-02 1.463413536548614502e-01 1.656295210123062134e-01…
1.683570146560668945e-01 4.840705916285514832e-02 6.190272048115730286e-02 1.146656349301338196e-01 1.047281101346015930e-01 1.207680851221084595e-01 1.058611646294593811e-01 1.470917463302612305e-01 1.650393605232238770e-01 5.155180022120475769e-02 1.187825575470924377e-01 1.977396011352539062e-01 1.177875772118568420e-01 1.070860773324966431e-01 1.462343931198120117e-01 1.634867489337921143e-01…
1.693599522113800049e-01 4.880147799849510193e-02 6.472847610712051392e-02 1.116399243474006653e-01 9.799471497535705566e-02 1.158362329006195068e-01 1.077130436897277832e-01 1.298405975103378296e-01 1.765299141407012939e-01 4.308477789163589478e-02 1.131279096007347107e-01 2.212259620428085327e-01 1.248058006167411804e-01 1.099226251244544983e-01 1.368100792169570923e-01 1.472351104021072388e-01…
1.703795343637466431e-01 5.232860893011093140e-02 5.827774107456207275e-02 1.073757261037826538e-01 8.866163343191146851e-02 1.289601027965545654e-01 1.081607863306999207e-01 1.061952710151672363e-01 1.961501091718673706e-01 2.043359354138374329e-02 1.008740067481994629e-01 2.324857115745544434e-01 1.249579489231109619e-01 1.077216789126396179e-01 1.148190647363662720e-01 1.205192878842353821e-01…
1.834585964679718018e-01 4.557134956121444702e-02 6.452501565217971802e-02 1.225565075874328613e-01 8.306685090065002441e-02 1.190279275178909302e-01 9.038983285427093506e-02 1.035055890679359436e-01 1.947915256023406982e-01 2.875435352325439453e-02 8.415575325489044189e-02 2.329795062541961670e-01 1.264859437942504883e-01 1.009872332215309143e-01 1.003186181187629700e-01 1.102210730314254761e-01…
1.872729361057281494e-01 4.653125256299972534e-02 6.177376955747604370e-02 1.226525902748107910e-01 8.244711160659790039e-02 1.118874847888946533e-01 9.320896863937377930e-02 9.675035625696182251e-02 2.060182094573974609e-01 3.683219477534294128e-02 8.766857534646987915e-02 2.285856157541275024e-01 1.256987303495407104e-01 8.589523285627365112e-02 9.391831606626510620e-02 1.074153184890747070e-01…
1.843170076608657837e-01 4.385754466056823730e-02 6.888163834810256958e-02 1.261356323957443237e-01 7.628396153450012207e-02 1.144002079963684082e-01 1.070444509387016296e-01 9.452252835035324097e-02 2.093243896961212158e-01 3.713827952742576599e-02 8.560016006231307983e-02 2.320544868707656860e-01 1.284582465887069702e-01 8.202465623617172241e-02 9.754753857851028442e-02 1.086340472102165222e-01…
1.883342266082763672e-01 4.932107403874397278e-02 6.165487319231033325e-02 1.364351809024810791e-01 7.982231676578521729e-02 1.037958562374114990e-01 9.718746691942214966e-02 9.312468022108078003e-02 1.999184042215347290e-01 3.592458367347717285e-02 7.710316032171249390e-02 2.240812778472900391e-01 1.329250186681747437e-01 7.427064329385757446e-02 9.197476506233215332e-02 1.174483150243759155e-01…
1.856230646371841431e-01 4.671523347496986389e-02 5.294615775346755981e-02 1.319905072450637817e-01 8.558098971843719482e-02 1.007781326770782471e-01 1.027051657438278198e-01 9.180257469415664673e-02 1.998921483755111694e-01 3.693972155451774597e-02 6.538142263889312744e-02 2.249853610992431641e-01 1.328165680170059204e-01 7.151327282190322876e-02 9.446650743484497070e-02 1.196659952402114868e-01…
1.805424094200134277e-01 4.449271410703659058e-02 5.008294060826301575e-02 1.357015222311019897e-01 7.994306832551956177e-02 1.005454212427139282e-01 1.011833772063255310e-01 8.275568485260009766e-02 2.022391408681869507e-01 3.075320459902286530e-02 5.878205224871635437e-02 2.211077958345413208e-01 1.383417695760726929e-01 6.173503398895263672e-02 1.056023910641670227e-01 1.259981393814086914e-01…
1.749953627586364746e-01 4.235365241765975952e-02 4.395482316613197327e-02 1.412440538406372070e-01 8.135024458169937134e-02 1.009979546070098877e-01 1.016998887062072754e-01 8.908277004957199097e-02 2.002471983432769775e-01 2.594117075204849243e-02 5.830300971865653992e-02 2.278871834278106689e-01 1.318582296371459961e-01 6.507828086614608765e-02 1.079082638025283813e-01 1.344210207462310791e-01…
1.836475133895874023e-01 3.954360261559486389e-02 4.246637225151062012e-02 1.540389358997344971e-01 7.952990382909774780e-02 9.987643361091613770e-02 1.071028336882591248e-01 8.837928622961044312e-02 2.063091844320297241e-01 1.949503272771835327e-02 6.566448509693145752e-02 2.369571179151535034e-01 1.291075795888900757e-01 6.219347193837165833e-02 1.203771829605102539e-01 1.364104747772216797e-01…
1.859674453735351562e-01 4.035298898816108704e-02 3.586298972368240356e-02 1.641857177019119263e-01 7.422707229852676392e-02 1.029727086424827576e-01 1.147711947560310364e-01 8.537249267101287842e-02 2.153591811656951904e-01 2.393166348338127136e-02 6.551858782768249512e-02 2.423879206180572510e-01 1.296641081571578979e-01 5.887833237648010254e-02 1.272387057542800903e-01 1.345405429601669312e-01…
1.903079450130462646e-01 3.630454838275909424e-02 3.015291690826416016e-02 1.735239923000335693e-01 7.074654102325439453e-02 1.061272919178009033e-01 1.157626882195472717e-01 8.399136364459991455e-02 2.208985388278961182e-01 2.315578423440456390e-02 7.027398049831390381e-02 2.445531338453292847e-01 1.324341744184494019e-01 5.459040775895118713e-02 1.283402144908905029e-01 1.305549442768096924e-01…
1.910913586616516113e-01 3.425596281886100769e-02 3.857395052909851074e-02 1.820615679025650024e-01 7.436092942953109741e-02 9.787984192371368408e-02 1.204008162021636963e-01 7.861890643835067749e-02 2.199958860874176025e-01 3.384063765406608582e-02 7.268932461738586426e-02 2.403089106082916260e-01 1.439078003168106079e-01 4.646778479218482971e-02 1.343862116336822510e-01 1.276074349880218506e-01…
1.980471462011337280e-01 3.192236274480819702e-02 3.647559508681297302e-02 1.822797656059265137e-01 6.946907937526702881e-02 1.012681499123573303e-01 1.210037544369697571e-01 7.807456701993942261e-02 2.288761138916015625e-01 3.248970583081245422e-02 7.239902764558792114e-02 2.453915327787399292e-01 1.439683884382247925e-01 4.565814882516860962e-02 1.404871493577957153e-01 1.227054074406623840e-01…
1.993515342473983765e-01 2.868933975696563721e-02 3.751496970653533936e-02 1.895373016595840454e-01 7.335294038057327271e-02 1.005766913294792175e-01 1.279748380184173584e-01 7.667040079832077026e-02 2.399574220180511475e-01 3.458103537559509277e-02 7.428789138793945312e-02 2.501516044139862061e-01 1.449102461338043213e-01 4.689062014222145081e-02 1.488813012838363647e-01 1.223375648260116577e-01…
2.021311372518539429e-01 3.085345774888992310e-02 3.629583120346069336e-02 1.928098052740097046e-01 7.910578697919845581e-02 9.614168107509613037e-02 1.263091713190078735e-01 7.900202274322509766e-02 2.470846474170684814e-01 3.737271577119827271e-02 7.340872287750244141e-02 2.492563575506210327e-01 1.437831819057464600e-01 5.032756552100181580e-02 1.497727036476135254e-01 1.258135288953781128e-01…
2.045845836400985718e-01 3.343185782432556152e-02 4.165367782115936279e-02 1.932092159986495972e-01 8.620338141918182373e-02 9.379025548696517944e-02 1.246172860264778137e-01 8.354012668132781982e-02 2.528842985630035400e-01 3.805899247527122498e-02 7.613068819046020508e-02 2.486358582973480225e-01 1.416922360658645630e-01 5.417978763580322266e-02 1.509879678487777710e-01 1.265123188495635986e-01…
2.061129361391067505e-01 3.587523102760314941e-02 3.993922099471092224e-02 1.971948593854904175e-01 8.483231067657470703e-02 9.455925971269607544e-02 1.201819628477096558e-01 9.156962484121322632e-02 2.547986805438995361e-01 3.233914449810981750e-02 7.433335483074188232e-02 2.508688867092132568e-01 1.446187198162078857e-01 5.750554427504539490e-02 1.575107723474502563e-01 1.296303123235702515e-01…
2.088750004768371582e-01 3.944826498627662659e-02 3.746199235320091248e-02 2.043083012104034424e-01 8.644270151853561401e-02 9.676565229892730713e-02 1.216676980257034302e-01 1.002459451556205750e-01 2.539819777011871338e-01 3.052695095539093018e-02 7.325878739356994629e-02 2.509024739265441895e-01 1.425401717424392700e-01 6.030887737870216370e-02 1.541925817728042603e-01 1.278566420078277588e-01…
2.112791389226913452e-01 4.004558548331260681e-02 3.830609843134880066e-02 2.087412774562835693e-01 8.823799341917037964e-02 9.587125480175018311e-02 1.212422475218772888e-01 9.775304794311523438e-02 2.597883641719818115e-01 2.317451126873493195e-02 7.451987266540527344e-02 2.478338479995727539e-01 1.415776759386062622e-01 5.844721570611000061e-02 1.520413905382156372e-01 1.307069063186645508e-01…
2.143968641757965088e-01 4.007690027356147766e-02 3.693459182977676392e-02 2.081243842840194702e-01 9.028651565313339233e-02 9.803848713636398315e-02 1.255950331687927246e-01 9.805565327405929565e-02 2.606418132781982422e-01 2.378664351999759674e-02 7.591901719570159912e-02 2.499159127473831177e-01 1.404780447483062744e-01 5.962760746479034424e-02 1.463582515716552734e-01 1.315095722675323486e-01…
2.167699784040451050e-01 3.999524191021919250e-02 3.792496398091316223e-02 2.084677219390869141e-01 9.228171408176422119e-02 9.925317019224166870e-02 1.288467943668365479e-01 9.515903145074844360e-02 2.673642337322235107e-01 2.507418207824230194e-02 7.602801918983459473e-02 2.449786365032196045e-01 1.457014381885528564e-01 5.783031880855560303e-02 1.387816369533538818e-01 1.308071762323379517e-01…
2.168640345335006714e-01 3.841558098793029785e-02 4.293500632047653198e-02 2.047761380672454834e-01 9.267868101596832275e-02 1.004126369953155518e-01 1.349808871746063232e-01 8.948763459920883179e-02 2.764397263526916504e-01 2.652183361351490021e-02 7.454416155815124512e-02 2.408499568700790405e-01 1.504651308059692383e-01 5.891912057995796204e-02 1.345205754041671753e-01 1.337936669588088989e-01…
2.189646065235137939e-01 3.729067742824554443e-02 4.048892110586166382e-02 2.056514322757720947e-01 8.864239603281021118e-02 1.024238094687461853e-01 1.394414901733398438e-01 8.832655102014541626e-02 2.874376177787780762e-01 2.518090605735778809e-02 7.400528341531753540e-02 2.509718835353851318e-01 1.511673033237457275e-01 5.726642906665802002e-02 1.273496299982070923e-01 1.327252984046936035e-01…
2.170608937740325928e-01 3.730616346001625061e-02 3.868899866938591003e-02 2.126832753419876099e-01 8.859901875257492065e-02 1.017169952392578125e-01 1.431294828653335571e-01 8.363726735115051270e-02 2.990041077136993408e-01 2.750154025852680206e-02 7.137797772884368896e-02 2.527719438076019287e-01 1.557369083166122437e-01 5.752176791429519653e-02 1.226038634777069092e-01 1.347971409559249878e-01…
2.157467305660247803e-01 3.715826570987701416e-02 3.821107000112533569e-02 2.163567841053009033e-01 8.626198768615722656e-02 9.852670133113861084e-02 1.488318145275115967e-01 8.244995772838592529e-02 3.070694506168365479e-01 2.995928376913070679e-02 7.206731289625167847e-02 2.500403225421905518e-01 1.629460752010345459e-01 6.032380461692810059e-02 1.182139068841934204e-01 1.360753178596496582e-01…
2.174072116613388062e-01 3.769033774733543396e-02 3.952279314398765564e-02 2.249561995267868042e-01 8.594793081283569336e-02 1.014807745814323425e-01 1.501874029636383057e-01 8.214521408081054688e-02 3.071440160274505615e-01 3.062319196760654449e-02 7.727050036191940308e-02 2.472230494022369385e-01 1.688946634531021118e-01 6.087461113929748535e-02 1.179184988141059875e-01 1.383859068155288696e-01…
2.144349813461303711e-01 3.942555189132690430e-02 3.894115984439849854e-02 2.348162978887557983e-01 8.308373391628265381e-02 1.049148440361022949e-01 1.506366580724716187e-01 8.363565802574157715e-02 3.084743320941925049e-01 2.743271552026271820e-02 7.758634537458419800e-02 2.467401027679443359e-01 1.751411408185958862e-01 5.851901695132255554e-02 1.179096698760986328e-01 1.368929445743560791e-01…
2.167074233293533325e-01 3.797487169504165649e-02 3.781364858150482178e-02 2.382065802812576294e-01 8.036608248949050903e-02 1.106229126453399658e-01 1.517916917800903320e-01 8.511690795421600342e-02 3.074690699577331543e-01 2.714724466204643250e-02 7.664665579795837402e-02 2.431100755929946899e-01 1.792737096548080444e-01 5.800833553075790405e-02 1.149138510227203369e-01 1.376347690820693970e-01…
2.204087674617767334e-01 3.741585090756416321e-02 4.001593589782714844e-02 2.399386167526245117e-01 8.015128970146179199e-02 1.109386906027793884e-01 1.514844298362731934e-01 8.885980397462844849e-02 3.043608069419860840e-01 2.531366422772407532e-02 7.843393832445144653e-02 2.397969067096710205e-01 1.796999871730804443e-01 5.670353770256042480e-02 1.150382980704307556e-01 1.401451230049133301e-01…
2.260206639766693115e-01 3.604066371917724609e-02 3.996839746832847595e-02 2.417297959327697754e-01 7.914831489324569702e-02 1.128637045621871948e-01 1.549389511346817017e-01 9.368095546960830688e-02 3.014737665653228760e-01 2.504055388271808624e-02 8.091688901185989380e-02 2.379998117685317993e-01 1.764074265956878662e-01 5.772348120808601379e-02 1.186800971627235413e-01 1.421887576580047607e-01…
2.337899059057235718e-01 3.607200458645820618e-02 4.124107956886291504e-02 2.463361918926239014e-01 8.081131428480148315e-02 1.142202988266944885e-01 1.553456932306289673e-01 9.704660624265670776e-02 3.063325881958007812e-01 2.230787649750709534e-02 8.086329698562622070e-02 2.335617989301681519e-01 1.771653890609741211e-01 6.008212268352508545e-02 1.224284544587135315e-01 1.454422771930694580e-01…
2.392644137144088745e-01 3.582987934350967407e-02 4.111104086041450500e-02 2.492563128471374512e-01 8.198303729295730591e-02 1.144798323512077332e-01 1.558542400598526001e-01 1.040078029036521912e-01 3.150635957717895508e-01 1.991200819611549377e-02 8.368077874183654785e-02 2.355240881443023682e-01 1.766804009675979614e-01 6.349864602088928223e-02 1.277337670326232910e-01 1.483896821737289429e-01…
2.471467107534408569e-01 3.634554520249366760e-02 4.017760977149009705e-02 2.541441023349761963e-01 8.383420109748840332e-02 1.160604283213615417e-01 1.585590690374374390e-01 1.130007803440093994e-01 3.195251524448394775e-01 2.061308547854423523e-02 8.533549308776855469e-02 2.444156110286712646e-01 1.816290169954299927e-01 6.276129931211471558e-02 1.347516626119613647e-01 1.510206609964370728e-01…
2.557385265827178955e-01 3.573149442672729492e-02 4.050358012318611145e-02 2.591986954212188721e-01 8.584225922822952271e-02 1.170205920934677124e-01 1.625247299671173096e-01 1.226153895258903503e-01 3.246003091335296631e-01 2.173698879778385162e-02 8.445148915052413940e-02 2.475574016571044922e-01 1.851611435413360596e-01 6.655202805995941162e-02 1.400772631168365479e-01 1.594596356153488159e-01…
2.639186084270477295e-01 3.584684431552886963e-02 4.363504052162170410e-02 2.642035782337188721e-01 9.056771546602249146e-02 1.154458746314048767e-01 1.655635237693786621e-01 1.359066814184188843e-01 3.301828801631927490e-01 2.501605078577995300e-02 8.649289608001708984e-02 2.524617612361907959e-01 1.904798001050949097e-01 6.873844563961029053e-02 1.460510343313217163e-01 1.675538122653961182e-01…
2.736150026321411133e-01 3.752152621746063232e-02 4.669934138655662537e-02 2.674476504325866699e-01 9.613649547100067139e-02 1.210374310612678528e-01 1.710612922906875610e-01 1.480136364698410034e-01 3.354859352111816406e-01 2.755051478743553162e-02 8.823964744806289673e-02 2.551215589046478271e-01 1.932502388954162598e-01 6.911655515432357788e-02 1.559375077486038208e-01 1.774399727582931519e-01…
2.833742499351501465e-01 3.783827275037765503e-02 5.228330567479133606e-02 2.698767185211181641e-01 1.035336852073669434e-01 1.265513747930526733e-01 1.715468764305114746e-01 1.643888801336288452e-01 3.402563333511352539e-01 2.896554209291934967e-02 8.929428458213806152e-02 2.597132921218872070e-01 1.965792328119277954e-01 7.064266502857208252e-02 1.651554107666015625e-01 1.893308460712432861e-01…
2.967472672462463379e-01 3.763656690716743469e-02 5.614251643419265747e-02 2.710375785827636719e-01 1.109944656491279602e-01 1.314839273691177368e-01 1.740623563528060913e-01 1.817213892936706543e-01 3.431119024753570557e-01 3.030694462358951569e-02 8.949999511241912842e-02 2.620120644569396973e-01 1.998874098062515259e-01 7.485067099332809448e-02 1.736235916614532471e-01 2.082339078187942505e-01…
3.117519915103912354e-01 3.835764154791831970e-02 6.345552951097488403e-02 2.719560861587524414e-01 1.226232647895812988e-01 1.372481733560562134e-01 1.764499247074127197e-01 2.007684260606765747e-01 3.450669646263122559e-01 3.131745383143424988e-02 9.131394326686859131e-02 2.704649269580841064e-01 2.018683254718780518e-01 7.691515982151031494e-02 1.832744926214218140e-01 2.277462035417556763e-01…
3.252022564411163330e-01 3.671936690807342529e-02 6.848675012588500977e-02 2.772367298603057861e-01 1.350293606519699097e-01 1.434611976146697998e-01 1.793664097785949707e-01 2.136457711458206177e-01 3.503500521183013916e-01 3.004013188183307648e-02 9.583229571580886841e-02 2.757924199104309082e-01 2.019572108983993530e-01 8.184328675270080566e-02 1.955045908689498901e-01 2.506929934024810791e-01…
3.397623598575592041e-01 3.664346039295196533e-02 7.622420042753219604e-02 2.818118333816528320e-01 1.486591100692749023e-01 1.470364779233932495e-01 1.820124834775924683e-01 2.289273589849472046e-01 3.548926115036010742e-01 2.903797291219234467e-02 9.918439388275146484e-02 2.826122343540191650e-01 2.039342969655990601e-01 8.777255564928054810e-02 2.067140340805053711e-01 2.719078063964843750e-01…
3.495128452777862549e-01 3.834251314401626587e-02 8.418121933937072754e-02 2.842383086681365967e-01 1.625457406044006348e-01 1.487254202365875244e-01 1.825860738754272461e-01 2.452737390995025635e-01 3.625264167785644531e-01 3.166316822171211243e-02 1.046487018465995789e-01 2.910725474357604980e-01 2.043092101812362671e-01 9.460657835006713867e-02 2.185746580362319946e-01 2.929646074771881104e-01…
3.600248992443084717e-01 3.917078301310539246e-02 9.024496376514434814e-02 2.854406535625457764e-01 1.732353568077087402e-01 1.529282331466674805e-01 1.853896528482437134e-01 2.600276768207550049e-01 3.640049397945404053e-01 3.437704965472221375e-02 1.096608266234397888e-01 2.996385991573333740e-01 2.083677798509597778e-01 1.026568040251731873e-01 2.282748669385910034e-01 3.138503432273864746e-01…
3.683373332023620605e-01 3.872267156839370728e-02 9.491845220327377319e-02 2.857601344585418701e-01 1.826366037130355835e-01 1.579462885856628418e-01 1.870275735855102539e-01 2.750940322875976562e-01 3.686425983905792236e-01 3.545444458723068237e-02 1.130449548363685608e-01 3.062407970428466797e-01 2.074703276157379150e-01 1.111671030521392822e-01 2.328390181064605713e-01 3.346945047378540039e-01…
3.744955956935882568e-01 3.855400905013084412e-02 1.017947271466255188e-01 2.871891558170318604e-01 1.907960176467895508e-01 1.595542132854461670e-01 1.886810958385467529e-01 2.875532209873199463e-01 3.728074431419372559e-01 3.637371957302093506e-02 1.145728379487991333e-01 3.118908107280731201e-01 2.085006833076477051e-01 1.212717071175575256e-01 2.342529892921447754e-01 3.522153794765472412e-01…
3.806235492229461670e-01 3.848097473382949829e-02 1.056280508637428284e-01 2.859473228454589844e-01 1.935652792453765869e-01 1.621331274509429932e-01 1.923557072877883911e-01 2.956326901912689209e-01 3.771782517433166504e-01 3.633747622370719910e-02 1.150920540094375610e-01 3.133820295333862305e-01 2.102298140525817871e-01 1.324194222688674927e-01 2.361700236797332764e-01 3.613138794898986816e-01…
3.853954374790191650e-01 3.838411718606948853e-02 1.089918538928031921e-01 2.893098294734954834e-01 1.969750821590423584e-01 1.629189252853393555e-01 1.954754292964935303e-01 3.057827353477478027e-01 3.797359168529510498e-01 3.688161447644233704e-02 1.174054741859436035e-01 3.136706948280334473e-01 2.147443294525146484e-01 1.439405977725982666e-01 2.331860959529876709e-01 3.722729682922363281e-01…
3.928540349006652832e-01 3.832546621561050415e-02 1.117646843194961548e-01 2.936041951179504395e-01 1.990054249763488770e-01 1.630442291498184204e-01 2.016095221042633057e-01 3.122506737709045410e-01 3.826359808444976807e-01 3.682330250740051270e-02 1.178800761699676514e-01 3.147754371166229248e-01 2.175346463918685913e-01 1.551499515771865845e-01 2.287050783634185791e-01 3.824324309825897217e-01…
3.992399573326110840e-01 3.890439867973327637e-02 1.135027557611465454e-01 2.970709800720214844e-01 2.020981907844543457e-01 1.646561175584793091e-01 2.059095650911331177e-01 3.136640787124633789e-01 3.855264186859130859e-01 3.638188913464546204e-02 1.199705675244331360e-01 3.189518749713897705e-01 2.211248427629470825e-01 1.637449860572814941e-01 2.234260439872741699e-01 3.881516754627227783e-01…
4.035720527172088623e-01 3.852671384811401367e-02 1.144837811589241028e-01 3.005961477756500244e-01 2.048856019973754883e-01 1.655179858207702637e-01 2.107664048671722412e-01 3.138789832592010498e-01 3.890254795551300049e-01 3.665278851985931396e-02 1.228235214948654175e-01 3.220461905002593994e-01 2.253141999244689941e-01 1.737275421619415283e-01 2.189701199531555176e-01 3.940201997756958008e-01…
4.065091013908386230e-01 3.975876048207283020e-02 1.153776571154594421e-01 3.041377365589141846e-01 2.063406705856323242e-01 1.652309596538543701e-01 2.161603122949600220e-01 3.156803846359252930e-01 3.946328461170196533e-01 3.699098899960517883e-02 1.247797161340713501e-01 3.229103386402130127e-01 2.293988913297653198e-01 1.809835582971572876e-01 2.138089239597320557e-01 3.970056772232055664e-01…
4.057211279869079590e-01 4.150012880563735962e-02 1.164673119783401489e-01 3.079712092876434326e-01 2.079398036003112793e-01 1.632066220045089722e-01 2.192696332931518555e-01 3.164627850055694580e-01 3.995648622512817383e-01 3.826852887868881226e-02 1.258100569248199463e-01 3.249627351760864258e-01 2.295477390289306641e-01 1.855404973030090332e-01 2.115745842456817627e-01 4.020845293998718262e-01…
4.064618945121765137e-01 4.255443066358566284e-02 1.143079251050949097e-01 3.106406927108764648e-01 2.083948999643325806e-01 1.625006347894668579e-01 2.229942381381988525e-01 3.182289004325866699e-01 4.033592939376831055e-01 3.920102119445800781e-02 1.288582384586334229e-01 3.244199156761169434e-01 2.301524877548217773e-01 1.893573999404907227e-01 2.067115604877471924e-01 4.042775332927703857e-01…
4.055541157722473145e-01 4.212629050016403198e-02 1.113355681300163269e-01 3.127469718456268311e-01 2.073750197887420654e-01 1.626088917255401611e-01 2.245043963193893433e-01 3.167383074760437012e-01 4.074126183986663818e-01 3.870696201920509338e-02 1.308889985084533691e-01 3.202409744262695312e-01 2.298948615789413452e-01 1.913794875144958496e-01 2.040443420410156250e-01 4.080780744552612305e-01…
4.055229425430297852e-01 4.246182739734649658e-02 1.086137220263481140e-01 3.143489956855773926e-01 2.016119658946990967e-01 1.629250347614288330e-01 2.276613861322402954e-01 3.144284784793853760e-01 4.104798436164855957e-01 3.742635250091552734e-02 1.314141452312469482e-01 3.173465430736541748e-01 2.308813333511352539e-01 1.963555365800857544e-01 1.998401582241058350e-01 4.113724231719970703e-01…
4.032658338546752930e-01 4.281411692500114441e-02 1.042065918445587158e-01 3.147880136966705322e-01 1.933037340641021729e-01 1.621845513582229614e-01 2.301797866821289062e-01 3.072376251220703125e-01 4.130915403366088867e-01 3.669831901788711548e-02 1.319388002157211304e-01 3.133019208908081055e-01 2.316063791513442993e-01 1.998946368694305420e-01 1.945897042751312256e-01 4.095924496650695801e-01…
3.989568352699279785e-01 4.207507520914077759e-02 9.969829767942428589e-02 3.184614777565002441e-01 1.851921081542968750e-01 1.605011224746704102e-01 2.338554263114929199e-01 3.030456602573394775e-01 4.149974286556243896e-01 3.619286045432090759e-02 1.324630230665206909e-01 3.085272908210754395e-01 2.332146316766738892e-01 2.023141086101531982e-01 1.877278238534927368e-01 4.086802899837493896e-01…
3.966340124607086182e-01 4.083858430385589600e-02 9.432096779346466064e-02 3.183929026126861572e-01 1.774550229310989380e-01 1.589044481515884399e-01 2.367547601461410522e-01 2.969353199005126953e-01 4.183094799518585205e-01 3.517784550786018372e-02 1.332594603300094604e-01 3.046594560146331787e-01 2.315337806940078735e-01 2.051768302917480469e-01 1.831892430782318115e-01 4.070741236209869385e-01…
3.927259743213653564e-01 4.063248634338378906e-02 8.976875990629196167e-02 3.195860683917999268e-01 1.692452132701873779e-01 1.567488014698028564e-01 2.388567179441452026e-01 2.880782485008239746e-01 4.198681116104125977e-01 3.338077291846275330e-02 1.351431012153625488e-01 3.022267818450927734e-01 2.326214909553527832e-01 2.072833627462387085e-01 1.775006651878356934e-01 4.030404090881347656e-01…
3.891852498054504395e-01 4.033157229423522949e-02 8.572562783956527710e-02 3.201131522655487061e-01 1.617774218320846558e-01 1.554386168718338013e-01 2.401999980211257935e-01 2.814022898674011230e-01 4.224149286746978760e-01 3.285127878189086914e-02 1.342276632785797119e-01 2.993989288806915283e-01 2.333881258964538574e-01 2.090196907520294189e-01 1.742849200963973999e-01 3.994171023368835449e-01…
3.847387135028839111e-01 4.086407646536827087e-02 8.213111758232116699e-02 3.203648030757904053e-01 1.550219208002090454e-01 1.541418284177780151e-01 2.425895035266876221e-01 2.764426767826080322e-01 4.274711608886718750e-01 3.171095252037048340e-02 1.339367926120758057e-01 2.943132519721984863e-01 2.364372909069061279e-01 2.132659107446670532e-01 1.715431064367294312e-01 3.967291116714477539e-01…
3.814099133014678955e-01 4.157285764813423157e-02 7.833801954984664917e-02 3.227769136428833008e-01 1.497846841812133789e-01 1.519985646009445190e-01 2.468456476926803589e-01 2.697461545467376709e-01 4.291201233863830566e-01 2.994700334966182709e-02 1.341402977705001831e-01 2.914953231811523438e-01 2.379377782344818115e-01 2.147776931524276733e-01 1.732696890830993652e-01 3.939673900604248047e-01…
3.799605369567871094e-01 4.152600839734077454e-02 7.534766942262649536e-02 3.231391906738281250e-01 1.466421782970428467e-01 1.512032151222229004e-01 2.498173266649246216e-01 2.651720941066741943e-01 4.336629807949066162e-01 2.988081425428390503e-02 1.343182325363159180e-01 2.874615490436553955e-01 2.390441298484802246e-01 2.185377478599548340e-01 1.751138418912887573e-01 3.920532763004302979e-01…
3.799956142902374268e-01 4.165790230035781860e-02 7.281165570020675659e-02 3.256031870841979980e-01 1.444124132394790649e-01 1.511889100074768066e-01 2.535865306854248047e-01 2.600256800651550293e-01 4.365472495555877686e-01 2.970300056040287018e-02 1.342820376157760620e-01 2.826609015464782715e-01 2.402132749557495117e-01 2.203291803598403931e-01 1.806086301803588867e-01 3.929365277290344238e-01…
3.792915344238281250e-01 4.203063249588012695e-02 7.069738209247589111e-02 3.272971808910369873e-01 1.420962959527969360e-01 1.516640037298202515e-01 2.590455114841461182e-01 2.573212683200836182e-01 4.405694603919982910e-01 3.019386716187000275e-02 1.349109411239624023e-01 2.803713381290435791e-01 2.412003874778747559e-01 2.238062471151351929e-01 1.866592913866043091e-01 3.923412561416625977e-01…
3.775214254856109619e-01 4.296786710619926453e-02 6.917855143547058105e-02 3.290062546730041504e-01 1.408564299345016479e-01 1.516841799020767212e-01 2.629385590553283691e-01 2.511777281761169434e-01 4.428285956382751465e-01 2.947520837187767029e-02 1.355427950620651245e-01 2.780939340591430664e-01 2.408677637577056885e-01 2.263717502355575562e-01 1.925240606069564819e-01 3.900376260280609131e-01…
3.765059113502502441e-01 4.215567931532859802e-02 6.743790209293365479e-02 3.317325115203857422e-01 1.404925882816314697e-01 1.524543762207031250e-01 2.662333548069000244e-01 2.499732673168182373e-01 4.449803531169891357e-01 2.959881909191608429e-02 1.370837986469268799e-01 2.764821946620941162e-01 2.423441857099533081e-01 2.279363423585891724e-01 1.994854509830474854e-01 3.871165513992309570e-01…
3.727733790874481201e-01 4.151555150747299194e-02 6.654677540063858032e-02 3.320865631103515625e-01 1.403092890977859497e-01 1.509540528059005737e-01 2.687866091728210449e-01 2.459369301795959473e-01 4.485138058662414551e-01 2.954011783003807068e-02 1.395991593599319458e-01 2.747498154640197754e-01 2.429559081792831421e-01 2.280144393444061279e-01 2.045859843492507935e-01 3.872914016246795654e-01…
3.691267967224121094e-01 4.187765717506408691e-02 6.565467268228530884e-02 3.338261544704437256e-01 1.393054872751235962e-01 1.499958634376525879e-01 2.712590992450714111e-01 2.438950091600418091e-01 4.500279426574707031e-01 2.923908829689025879e-02 1.421581059694290161e-01 2.746055126190185547e-01 2.464517652988433838e-01 2.285543680191040039e-01 2.093618363142013550e-01 3.867360353469848633e-01…
3.652522563934326172e-01 4.232580587267875671e-02 6.426018476486206055e-02 3.342121839523315430e-01 1.371355950832366943e-01 1.502097845077514648e-01 2.714965343475341797e-01 2.408833056688308716e-01 4.530953466892242432e-01 2.927770465612411499e-02 1.431387215852737427e-01 2.723922729492187500e-01 2.477956414222717285e-01 2.296492606401443481e-01 2.123834937810897827e-01 3.854935765266418457e-01…
3.619670271873474121e-01 4.214110225439071655e-02 6.204489618539810181e-02 3.343770802021026611e-01 1.338800936937332153e-01 1.491954624652862549e-01 2.714730799198150635e-01 2.382452785968780518e-01 4.533490836620330811e-01 2.882098779082298279e-02 1.440129429101943970e-01 2.694915831089019775e-01 2.510976493358612061e-01 2.328668236732482910e-01 2.122407704591751099e-01 3.837534785270690918e-01…
3.587036132812500000e-01 4.261084645986557007e-02 5.923847109079360962e-02 3.353491127490997314e-01 1.308681964874267578e-01 1.468862146139144897e-01 2.723007798194885254e-01 2.322067320346832275e-01 4.544140994548797607e-01 2.772121876478195190e-02 1.442725509405136108e-01 2.679277062416076660e-01 2.531052827835083008e-01 2.331242859363555908e-01 2.106395363807678223e-01 3.815664649009704590e-01…
3.559612035751342773e-01 4.269921034574508667e-02 5.786417424678802490e-02 3.356252610683441162e-01 1.267712712287902832e-01 1.452807933092117310e-01 2.746609151363372803e-01 2.271321862936019897e-01 4.544864892959594727e-01 2.681330218911170959e-02 1.453170031309127808e-01 2.656703293323516846e-01 2.511104047298431396e-01 2.354609966278076172e-01 2.078536748886108398e-01 3.784392178058624268e-01…
3.524032831192016602e-01 4.337104037404060364e-02 5.593424290418624878e-02 3.363406062126159668e-01 1.237093508243560791e-01 1.441659033298492432e-01 2.778458297252655029e-01 2.227071821689605713e-01 4.547649323940277100e-01 2.675324119627475739e-02 1.457948237657546997e-01 2.647430598735809326e-01 2.512491643428802490e-01 2.365981936454772949e-01 2.046909183263778687e-01 3.763215541839599609e-01…
3.492973148822784424e-01 4.354984685778617859e-02 5.454369261860847473e-02 3.384683132171630859e-01 1.190146654844284058e-01 1.430170536041259766e-01 2.800603806972503662e-01 2.188301682472229004e-01 4.565590620040893555e-01 2.729864418506622314e-02 1.481511741876602173e-01 2.644495666027069092e-01 2.501551210880279541e-01 2.388215959072113037e-01 2.008775472640991211e-01 3.729939460754394531e-01…
3.467575311660766602e-01 4.384471103549003601e-02 5.348106473684310913e-02 3.400520682334899902e-01 1.161869093775749207e-01 1.423617750406265259e-01 2.836167216300964355e-01 2.135461866855621338e-01 4.569182097911834717e-01 2.733617275953292847e-02 1.482170075178146362e-01 2.626006901264190674e-01 2.495801746845245361e-01 2.420737296342849731e-01 1.969578266143798828e-01 3.692297339439392090e-01…
3.438718020915985107e-01 4.439688473939895630e-02 5.218334868550300598e-02 3.404523432254791260e-01 1.144299656152725220e-01 1.430537998676300049e-01 2.864471673965454102e-01 2.106227874755859375e-01 4.572679400444030762e-01 2.794177457690238953e-02 1.493106782436370850e-01 2.602979838848114014e-01 2.510140538215637207e-01 2.449815422296524048e-01 1.937010586261749268e-01 3.692652881145477295e-01…
3.407843112945556641e-01 4.480056837201118469e-02 5.191430076956748962e-02 3.415303528308868408e-01 1.134523451328277588e-01 1.417829692363739014e-01 2.907865941524505615e-01 2.076062709093093872e-01 4.592443406581878662e-01 2.857751771807670593e-02 1.511439681053161621e-01 2.570910751819610596e-01 2.521091103553771973e-01 2.473897337913513184e-01 1.899559348821640015e-01 3.688383996486663818e-01…
3.398639261722564697e-01 4.534463584423065186e-02 5.152272060513496399e-02 3.426019251346588135e-01 1.133272424340248108e-01 1.424494981765747070e-01 2.944054603576660156e-01 2.076627761125564575e-01 4.612477421760559082e-01 2.893123216927051544e-02 1.524803042411804199e-01 2.551579773426055908e-01 2.549183368682861328e-01 2.504734992980957031e-01 1.877479702234268188e-01 3.693907558917999268e-01…
3.390031456947326660e-01 4.609010741114616394e-02 5.035966262221336365e-02 3.416924178600311279e-01 1.126250252127647400e-01 1.422350108623504639e-01 2.968479990959167480e-01 2.061140090227127075e-01 4.644482135772705078e-01 2.929303981363773346e-02 1.528458893299102783e-01 2.508102059364318848e-01 2.562988400459289551e-01 2.524981200695037842e-01 1.815763413906097412e-01 3.669152557849884033e-01…
3.368435502052307129e-01 4.593631625175476074e-02 4.880407080054283142e-02 3.424479067325592041e-01 1.118915155529975891e-01 1.392848193645477295e-01 2.972005605697631836e-01 2.034223973751068115e-01 4.645748734474182129e-01 2.987202256917953491e-02 1.520851254463195801e-01 2.474639713764190674e-01 2.560991644859313965e-01 2.535334527492523193e-01 1.756416112184524536e-01 3.661966919898986816e-01…
3.314626216888427734e-01 4.627585038542747498e-02 4.681495949625968933e-02 3.421708643436431885e-01 1.101415753364562988e-01 1.357021629810333252e-01 2.991381287574768066e-01 1.984532475471496582e-01 4.662765562534332275e-01 2.937150001525878906e-02 1.517766714096069336e-01 2.445760965347290039e-01 2.555840313434600830e-01 2.545354366302490234e-01 1.689168810844421387e-01 3.634467422962188721e-01…
3.263897895812988281e-01 4.641416296362876892e-02 4.518955945968627930e-02 3.430745899677276611e-01 1.073455065488815308e-01 1.329081058502197266e-01 3.019232749938964844e-01 1.922667473554611206e-01 4.652413427829742432e-01 2.900003083050251007e-02 1.511839479207992554e-01 2.406990230083465576e-01 2.529594004154205322e-01 2.544706165790557861e-01 1.619510650634765625e-01 3.581962287425994873e-01…
3.191072642803192139e-01 4.692931473255157471e-02 4.341786354780197144e-02 3.429312407970428467e-01 1.052694618701934814e-01 1.291306763887405396e-01 3.028069436550140381e-01 1.847326904535293579e-01 4.653093516826629639e-01 2.904301509261131287e-02 1.511366665363311768e-01 2.370926737785339355e-01 2.526497244834899902e-01 2.526066005229949951e-01 1.539254933595657349e-01 3.535575568675994873e-01…
3.129873275756835938e-01 4.679532349109649658e-02 4.258845001459121704e-02 3.451577723026275635e-01 1.010179519653320312e-01 1.254514008760452271e-01 3.040912747383117676e-01 1.768718212842941284e-01 4.650696218013763428e-01 2.885682135820388794e-02 1.507242470979690552e-01 2.334187030792236328e-01 2.521302700042724609e-01 2.527070641517639160e-01 1.455637067556381226e-01 3.472340106964111328e-01…
3.055315017700195312e-01 4.712697863578796387e-02 4.171111062169075012e-02 3.447721302509307861e-01 9.814337641000747681e-02 1.223163306713104248e-01 3.056673407554626465e-01 1.685550361871719360e-01 4.641081392765045166e-01 2.838507108390331268e-02 1.488796770572662354e-01 2.290367186069488525e-01 2.521807551383972168e-01 2.555477619171142578e-01 1.382927596569061279e-01 3.385460674762725830e-01…
2.968930304050445557e-01 4.823120310902595520e-02 4.079726710915565491e-02 3.437823057174682617e-01 9.466390311717987061e-02 1.196835637092590332e-01 3.057860136032104492e-01 1.594375073909759521e-01 4.623515903949737549e-01 2.742966078221797943e-02 1.460488587617874146e-01 2.250574976205825806e-01 2.530291676521301270e-01 2.567804753780364990e-01 1.308435648679733276e-01 3.302209377288818359e-01…
2.902332842350006104e-01 4.822261631488800049e-02 4.003281518816947937e-02 3.449086546897888184e-01 9.186621010303497314e-02 1.175218820571899414e-01 3.079317212104797363e-01 1.513390839099884033e-01 4.606177210807800293e-01 2.727456763386726379e-02 1.451811790466308594e-01 2.207829952239990234e-01 2.545343935489654541e-01 2.578895390033721924e-01 1.235056668519973755e-01 3.197056949138641357e-01…
2.834557890892028809e-01 4.808603972196578979e-02 3.962439298629760742e-02 3.447116017341613770e-01 8.883808553218841553e-02 1.162699908018112183e-01 3.096175789833068848e-01 1.427087038755416870e-01 4.581389129161834717e-01 2.687096223235130310e-02 1.419492661952972412e-01 2.173941880464553833e-01 2.561287581920623779e-01 2.567897737026214600e-01 1.166985332965850830e-01 3.088621199131011963e-01…
2.760611176490783691e-01 4.889079183340072632e-02 3.852633386850357056e-02 3.435220420360565186e-01 8.657394349575042725e-02 1.137804985046386719e-01 3.096004128456115723e-01 1.336678266525268555e-01 4.569914937019348145e-01 2.710535377264022827e-02 1.393722742795944214e-01 2.144094705581665039e-01 2.565066516399383545e-01 2.550033926963806152e-01 1.092552915215492249e-01 2.957530915737152100e-01…
2.675037980079650879e-01 4.932938143610954285e-02 3.771318122744560242e-02 3.420523703098297119e-01 8.421587944030761719e-02 1.121328398585319519e-01 3.100051283836364746e-01 1.244627833366394043e-01 4.535809159278869629e-01 2.776720933616161346e-02 1.356249600648880005e-01 2.134504318237304688e-01 2.562898397445678711e-01 2.530171871185302734e-01 1.052544936537742615e-01 2.854497432708740234e-01…
2.580135762691497803e-01 4.964985325932502747e-02 3.608997166156768799e-02 3.397879600524902344e-01 8.099582046270370483e-02 1.100016385316848755e-01 3.104794323444366455e-01 1.150361448526382446e-01 4.533380568027496338e-01 2.804155647754669189e-02 1.327765136957168579e-01 2.109754979610443115e-01 2.563723921775817871e-01 2.508310675621032715e-01 1.024127230048179626e-01 2.735125124454498291e-01…
2.519737780094146729e-01 4.984086006879806519e-02 3.575956076383590698e-02 3.393813371658325195e-01 7.979592680931091309e-02 1.085832417011260986e-01 3.111777305603027344e-01 1.067835986614227295e-01 4.546963572502136230e-01 2.845798991620540619e-02 1.300078332424163818e-01 2.080459296703338623e-01 2.561864852905273438e-01 2.473683059215545654e-01 9.974512457847595215e-02 2.637446522712707520e-01…
2.471400499343872070e-01 5.047778412699699402e-02 3.603002429008483887e-02 3.391917943954467773e-01 7.978866994380950928e-02 1.063107252120971680e-01 3.143624365329742432e-01 1.004194021224975586e-01 4.555320143699645996e-01 2.819350734353065491e-02 1.285696178674697876e-01 2.051787972450256348e-01 2.562799453735351562e-01 2.464594095945358276e-01 9.702491015195846558e-02 2.564072906970977783e-01…
2.466090023517608643e-01 5.005365237593650818e-02 3.630649298429489136e-02 3.400695919990539551e-01 8.006270974874496460e-02 1.057932898402214050e-01 3.158811032772064209e-01 9.774747490882873535e-02 4.571660161018371582e-01 2.841442264616489410e-02 1.278525441884994507e-01 2.039009481668472290e-01 2.563729286193847656e-01 2.494741231203079224e-01 9.626247733831405640e-02 2.546953260898590088e-01…
2.490679770708084106e-01 5.089753493666648865e-02 3.640924394130706787e-02 3.407443463802337646e-01 8.105798065662384033e-02 1.073162108659744263e-01 3.174325227737426758e-01 9.877996891736984253e-02 4.605682492256164551e-01 2.888253889977931976e-02 1.295179128646850586e-01 2.040540426969528198e-01 2.571468651294708252e-01 2.540769279003143311e-01 9.606480598449707031e-02 2.576791346073150635e-01…
2.567340731620788574e-01 5.164210125803947449e-02 3.749636188149452209e-02 3.416166901588439941e-01 8.346641063690185547e-02 1.115416958928108215e-01 3.191273212432861328e-01 1.052310913801193237e-01 4.630571603775024414e-01 2.995512634515762329e-02 1.342605799436569214e-01 2.058570832014083862e-01 2.570251226425170898e-01 2.587620615959167480e-01 9.713928401470184326e-02 2.688931822776794434e-01…
2.723694443702697754e-01 5.148264765739440918e-02 3.895597904920578003e-02 3.427292704582214355e-01 8.792194724082946777e-02 1.179241687059402466e-01 3.242355883121490479e-01 1.187151372432708740e-01 4.666056334972381592e-01 3.118167445063591003e-02 1.427708268165588379e-01 2.093807458877563477e-01 2.586584091186523438e-01 2.687140703201293945e-01 1.006958931684494019e-01 2.871131598949432373e-01…
2.944495081901550293e-01 5.150286853313446045e-02 4.290556162595748901e-02 3.449399471282958984e-01 9.468515217304229736e-02 1.274363845586776733e-01 3.297826051712036133e-01 1.378892958164215088e-01 4.735664725303649902e-01 3.309856355190277100e-02 1.539563089609146118e-01 2.145667225122451782e-01 2.612369358539581299e-01 2.799003720283508301e-01 1.084594354033470154e-01 3.116377592086791992e-01…
3.244301676750183105e-01 5.294251814484596252e-02 4.923921823501586914e-02 3.469396233558654785e-01 1.062281578779220581e-01 1.390217095613479614e-01 3.350924849510192871e-01 1.642148494720458984e-01 4.799121022224426270e-01 3.684831038117408752e-02 1.699439436197280884e-01 2.244396656751632690e-01 2.627930939197540283e-01 2.939761281013488770e-01 1.191230937838554382e-01 3.381859064102172852e-01…
3.557640314102172852e-01 5.395510047674179077e-02 5.957661941647529602e-02 3.486326336860656738e-01 1.243559643626213074e-01 1.524548977613449097e-01 3.442772030830383301e-01 1.948405802249908447e-01 4.844420254230499268e-01 4.185737669467926025e-02 1.885559707880020142e-01 2.377116680145263672e-01 2.657248675823211670e-01 3.123433887958526611e-01 1.366309672594070435e-01 3.664032816886901855e-01…
3.882648944854736328e-01 5.471304804086685181e-02 7.407373189926147461e-02 3.484884500503540039e-01 1.478126049041748047e-01 1.642469465732574463e-01 3.531676828861236572e-01 2.273381054401397705e-01 4.917610883712768555e-01 4.898639023303985596e-02 2.058459222316741943e-01 2.543555796146392822e-01 2.678143084049224854e-01 3.310656249523162842e-01 1.586797982454299927e-01 3.910021185874938965e-01…
4.224270284175872803e-01 5.644614994525909424e-02 9.232083708047866821e-02 3.510938882827758789e-01 1.770661920309066772e-01 1.779512017965316772e-01 3.634443879127502441e-01 2.582622170448303223e-01 4.990236163139343262e-01 5.790545046329498291e-02 2.231048792600631714e-01 2.718768119812011719e-01 2.719778418540954590e-01 3.524781763553619385e-01 1.851017624139785767e-01 4.110753536224365234e-01…
4.553025066852569580e-01 5.749804899096488953e-02 1.141326278448104858e-01 3.523236513137817383e-01 2.095197886228561401e-01 1.897757351398468018e-01 3.750259876251220703e-01 2.866944372653961182e-01 5.040724277496337891e-01 6.800309568643569946e-02 2.389426380395889282e-01 2.932612001895904541e-01 2.747520208358764648e-01 3.741152286529541016e-01 2.149233520030975342e-01 4.270429611206054688e-01…
4.859348833560943604e-01 5.799930170178413391e-02 1.382691264152526855e-01 3.549240529537200928e-01 2.459424138069152832e-01 2.024021893739700317e-01 3.814862370491027832e-01 3.123949170112609863e-01 5.078002810478210449e-01 8.020218461751937866e-02 2.529445588588714600e-01 3.146482706069946289e-01 2.775298655033111572e-01 3.948223590850830078e-01 2.459206581115722656e-01 4.389316439628601074e-01…
5.118366479873657227e-01 5.885690450668334961e-02 1.642780452966690063e-01 3.566105067729949951e-01 2.832422256469726562e-01 2.134628444910049438e-01 3.878882229328155518e-01 3.347001373767852783e-01 5.128708481788635254e-01 9.457864612340927124e-02 2.653117775917053223e-01 3.368046283721923828e-01 2.807101011276245117e-01 4.128288924694061279e-01 2.758106589317321777e-01 4.494240283966064453e-01…
5.338899493217468262e-01 5.980175733566284180e-02 1.917107105255126953e-01 3.585275113582611084e-01 3.204240500926971436e-01 2.219260334968566895e-01 3.920840620994567871e-01 3.534697890281677246e-01 5.168192386627197266e-01 1.084574162960052490e-01 2.758972644805908203e-01 3.584038913249969482e-01 2.825868427753448486e-01 4.287287294864654541e-01 3.056354522705078125e-01 4.586381018161773682e-01…
5.519787669181823730e-01 5.961179360747337341e-02 2.195780724287033081e-01 3.596239089965820312e-01 3.557488918304443359e-01 2.297848165035247803e-01 3.974910676479339600e-01 3.698530793190002441e-01 5.219850540161132812e-01 1.224220097064971924e-01 2.836467325687408447e-01 3.777488172054290771e-01 2.848162651062011719e-01 4.447344541549682617e-01 3.364716768264770508e-01 4.651350975036621094e-01…
5.667074322700500488e-01 6.011769920587539673e-02 2.474092096090316772e-01 3.623255193233489990e-01 3.897300958633422852e-01 2.374840229749679565e-01 4.018529355525970459e-01 3.826210200786590576e-01 5.287634730339050293e-01 1.381744444370269775e-01 2.931549549102783203e-01 3.942191004753112793e-01 2.873517274856567383e-01 4.575812816619873047e-01 3.656210601329803467e-01 4.721392393112182617e-01…
5.782758593559265137e-01 6.152246147394180298e-02 2.748759090900421143e-01 3.641256093978881836e-01 4.230423569679260254e-01 2.430149018764495850e-01 4.076410531997680664e-01 3.955095112323760986e-01 5.312256217002868652e-01 1.546985656023025513e-01 3.014886379241943359e-01 4.112798273563385010e-01 2.864568531513214111e-01 4.684902727603912354e-01 3.935993313789367676e-01 4.759987890720367432e-01…
5.847409367561340332e-01 6.176169216632843018e-02 3.031105399131774902e-01 3.655740022659301758e-01 4.566901922225952148e-01 2.478594630956649780e-01 4.140582680702209473e-01 4.052623808383941650e-01 5.341864228248596191e-01 1.697025895118713379e-01 3.103137314319610596e-01 4.266136288642883301e-01 2.869156002998352051e-01 4.810025095939636230e-01 4.221404790878295898e-01 4.810206592082977295e-01…
5.911825299263000488e-01 6.329327821731567383e-02 3.309702277183532715e-01 3.655176758766174316e-01 4.884266853332519531e-01 2.506676614284515381e-01 4.201118350028991699e-01 4.141623377799987793e-01 5.365889072418212891e-01 1.874109953641891479e-01 3.170756697654724121e-01 4.392710030078887939e-01 2.861299216747283936e-01 4.911694526672363281e-01 4.488305449485778809e-01 4.845007658004760742e-01…
5.985413193702697754e-01 6.473591178655624390e-02 3.543785214424133301e-01 3.677640557289123535e-01 5.192312598228454590e-01 2.540671825408935547e-01 4.286355376243591309e-01 4.190911054611206055e-01 5.383262038230895996e-01 2.035746276378631592e-01 3.251607716083526611e-01 4.482062757015228271e-01 2.865124046802520752e-01 5.021327137947082520e-01 4.764939248561859131e-01 4.861716330051422119e-01…
6.074501276016235352e-01 6.649944186210632324e-02 3.772453069686889648e-01 3.696199357509613037e-01 5.450654029846191406e-01 2.564826011657714844e-01 4.351042509078979492e-01 4.228836297988891602e-01 5.379739403724670410e-01 2.185968905687332153e-01 3.327816724777221680e-01 4.598589539527893066e-01 2.876808643341064453e-01 5.107573270797729492e-01 5.016889572143554688e-01 4.867837131023406982e-01…
6.173200011253356934e-01 6.854946166276931763e-02 3.945268094539642334e-01 3.706826567649841309e-01 5.700098276138305664e-01 2.601547241210937500e-01 4.386348724365234375e-01 4.275057017803192139e-01 5.382272601127624512e-01 2.326158285140991211e-01 3.393991887569427490e-01 4.673480987548828125e-01 2.875540554523468018e-01 5.218246579170227051e-01 5.226419568061828613e-01 4.877450764179229736e-01…
6.279355287551879883e-01 6.936187297105789185e-02 4.095613360404968262e-01 3.703445494174957275e-01 5.914911627769470215e-01 2.613429725170135498e-01 4.425734281539916992e-01 4.326009750366210938e-01 5.391317605972290039e-01 2.457613497972488403e-01 3.451399803161621094e-01 4.755395054817199707e-01 2.894675433635711670e-01 5.310806035995483398e-01 5.390325784683227539e-01 4.915592372417449951e-01…
6.370624303817749023e-01 7.007574290037155151e-02 4.234309792518615723e-01 3.728240132331848145e-01 6.079777479171752930e-01 2.630169391632080078e-01 4.434008598327636719e-01 4.338225722312927246e-01 5.393251180648803711e-01 2.546083033084869385e-01 3.487465679645538330e-01 4.817028939723968506e-01 2.911146283149719238e-01 5.386934280395507812e-01 5.545912384986877441e-01 4.940795898437500000e-01…
6.486507058143615723e-01 7.000456005334854126e-02 4.357545673847198486e-01 3.731671273708343506e-01 6.216260790824890137e-01 2.635012269020080566e-01 4.448257982730865479e-01 4.361553192138671875e-01 5.372321009635925293e-01 2.630314826965332031e-01 3.517970740795135498e-01 4.867473840713500977e-01 2.922205924987792969e-01 5.449641942977905273e-01 5.659123659133911133e-01 4.947602450847625732e-01…
6.566769480705261230e-01 7.062800973653793335e-02 4.455929100513458252e-01 3.733756244182586670e-01 6.320539116859436035e-01 2.643791735172271729e-01 4.470158219337463379e-01 4.373217225074768066e-01 5.372279286384582520e-01 2.713024318218231201e-01 3.569381833076477051e-01 4.908573627471923828e-01 2.956953346729278564e-01 5.500054955482482910e-01 5.741578340530395508e-01 4.931463599205017090e-01…
6.620422601699829102e-01 7.133500277996063232e-02 4.519552290439605713e-01 3.739323616027832031e-01 6.395457983016967773e-01 2.649827897548675537e-01 4.490537345409393311e-01 4.387049674987792969e-01 5.366634726524353027e-01 2.768654823303222656e-01 3.607427775859832764e-01 4.947082996368408203e-01 2.953237295150756836e-01 5.517402887344360352e-01 5.773292779922485352e-01 4.919948577880859375e-01…
6.656343936920166016e-01 7.109432667493820190e-02 4.591885805130004883e-01 3.775296807289123535e-01 6.453127264976501465e-01 2.663071453571319580e-01 4.513238370418548584e-01 4.396438896656036377e-01 5.402069687843322754e-01 2.815325558185577393e-01 3.662649989128112793e-01 4.982566833496093750e-01 2.969126403331756592e-01 5.550735592842102051e-01 5.800281167030334473e-01 4.941850006580352783e-01…
6.670749783515930176e-01 7.085263729095458984e-02 4.629221558570861816e-01 3.782489895820617676e-01 6.501547694206237793e-01 2.696444392204284668e-01 4.534445405006408691e-01 4.401969015598297119e-01 5.432720780372619629e-01 2.879234552383422852e-01 3.707936108112335205e-01 4.989758729934692383e-01 2.952910065650939941e-01 5.570966601371765137e-01 5.802423357963562012e-01 4.956509768962860107e-01…
6.691281795501708984e-01 7.045413553714752197e-02 4.647554755210876465e-01 3.792434334754943848e-01 6.535733938217163086e-01 2.717119455337524414e-01 4.581123292446136475e-01 4.391184151172637939e-01 5.424714088439941406e-01 2.917001545429229736e-01 3.768577277660369873e-01 4.984250068664550781e-01 2.963362336158752441e-01 5.571684241294860840e-01 5.801950097084045410e-01 4.945580959320068359e-01…
6.703303456306457520e-01 7.251302897930145264e-02 4.669378995895385742e-01 3.788774609565734863e-01 6.545905470848083496e-01 2.745933234691619873e-01 4.592227637767791748e-01 4.395907819271087646e-01 5.428323745727539062e-01 2.952520847320556641e-01 3.820796608924865723e-01 5.003224611282348633e-01 2.975532412528991699e-01 5.581575632095336914e-01 5.793504714965820312e-01 4.916664361953735352e-01…
6.726728081703186035e-01 7.408811897039413452e-02 4.664506912231445312e-01 3.780869245529174805e-01 6.537019610404968262e-01 2.777888178825378418e-01 4.634519815444946289e-01 4.388205111026763916e-01 5.461414456367492676e-01 2.989224493503570557e-01 3.869361579418182373e-01 5.000284314155578613e-01 2.954648137092590332e-01 5.613489747047424316e-01 5.782126784324645996e-01 4.900383949279785156e-01…
6.713915467262268066e-01 7.449070364236831665e-02 4.685069918632507324e-01 3.774078190326690674e-01 6.537787914276123047e-01 2.784807980060577393e-01 4.696203768253326416e-01 4.383638203144073486e-01 5.464869737625122070e-01 3.031333982944488525e-01 3.906963467597961426e-01 5.015975236892700195e-01 2.954343557357788086e-01 5.653313994407653809e-01 5.769770145416259766e-01 4.903861880302429199e-01…
6.712871193885803223e-01 7.559365034103393555e-02 4.719066023826599121e-01 3.763240277767181396e-01 6.572800278663635254e-01 2.805605232715606689e-01 4.714902639389038086e-01 4.360754191875457764e-01 5.444151163101196289e-01 3.057308495044708252e-01 3.926943838596343994e-01 5.020461678504943848e-01 2.950948178768157959e-01 5.715593099594116211e-01 5.750045180320739746e-01 4.900368154048919678e-01…
6.738482713699340820e-01 7.644553482532501221e-02 4.752158820629119873e-01 3.734858036041259766e-01 6.611274480819702148e-01 2.783297300338745117e-01 4.742819964885711670e-01 4.355840086936950684e-01 5.424358844757080078e-01 3.067603409290313721e-01 3.973063826560974121e-01 5.039998888969421387e-01 2.944217920303344727e-01 5.782242417335510254e-01 5.692903995513916016e-01 4.888568818569183350e-01…
6.720192432403564453e-01 7.697469741106033325e-02 4.779106378555297852e-01 3.717611134052276611e-01 6.640880107879638672e-01 2.767136991024017334e-01 4.788381457328796387e-01 4.336487054824829102e-01 5.448573231697082520e-01 3.080374300479888916e-01 4.027409851551055908e-01 5.048376321792602539e-01 2.972043454647064209e-01 5.828644633293151855e-01 5.653673410415649414e-01 4.875842630863189697e-01…
6.706479191780090332e-01 7.851935923099517822e-02 4.780931770801544189e-01 3.719176054000854492e-01 6.655022501945495605e-01 2.770693004131317139e-01 4.797852039337158203e-01 4.321835637092590332e-01 5.461700558662414551e-01 3.069477677345275879e-01 4.081879258155822754e-01 5.045737028121948242e-01 2.969408929347991943e-01 5.878234505653381348e-01 5.592258572578430176e-01 4.889349937438964844e-01…
6.708117127418518066e-01 8.115802705287933350e-02 4.787616729736328125e-01 3.736446797847747803e-01 6.656697392463684082e-01 2.753264605998992920e-01 4.819357097148895264e-01 4.331468939781188965e-01 5.491372942924499512e-01 3.082851469516754150e-01 4.141799807548522949e-01 5.036336183547973633e-01 2.965817749500274658e-01 5.937939882278442383e-01 5.524632930755615234e-01 4.919782280921936035e-01…
6.684792041778564453e-01 8.129607886075973511e-02 4.770134985446929932e-01 3.720481693744659424e-01 6.660773754119873047e-01 2.766081392765045166e-01 4.825035929679870605e-01 4.314972162246704102e-01 5.487337708473205566e-01 3.087442517280578613e-01 4.170101284980773926e-01 5.022831559181213379e-01 2.966465353965759277e-01 5.965327620506286621e-01 5.457739233970642090e-01 4.926673173904418945e-01…
6.698286533355712891e-01 8.217281103134155273e-02 4.755465686321258545e-01 3.722482621669769287e-01 6.640636324882507324e-01 2.766403853893280029e-01 4.856288731098175049e-01 4.320800602436065674e-01 5.457005500793457031e-01 3.095117807388305664e-01 4.208623468875885010e-01 5.011793971061706543e-01 2.969788312911987305e-01 5.985888242721557617e-01 5.402709841728210449e-01 4.937163889408111572e-01…
6.678608059883117676e-01 8.323531597852706909e-02 4.729967415332794189e-01 3.721266686916351318e-01 6.630538105964660645e-01 2.771557569503784180e-01 4.881684780120849609e-01 4.333340823650360107e-01 5.446995496749877930e-01 3.113652467727661133e-01 4.239954352378845215e-01 4.997232258319854736e-01 2.955954968929290771e-01 5.998010039329528809e-01 5.360596776008605957e-01 4.927710592746734619e-01…
6.675719022750854492e-01 8.311928063631057739e-02 4.710054695606231689e-01 3.731671273708343506e-01 6.594803929328918457e-01 2.771140635013580322e-01 4.932110011577606201e-01 4.335340559482574463e-01 5.427644848823547363e-01 3.156708180904388428e-01 4.285229444503784180e-01 4.959571361541748047e-01 2.930478155612945557e-01 5.974822640419006348e-01 5.341276526451110840e-01 4.919093549251556396e-01…
6.625061631202697754e-01 8.279742300510406494e-02 4.689173996448516846e-01 3.723821938037872314e-01 6.578572392463684082e-01 2.778127193450927734e-01 4.964768886566162109e-01 4.366661906242370605e-01 5.414549112319946289e-01 3.184020221233367920e-01 4.313367903232574463e-01 4.957388937473297119e-01 2.921416461467742920e-01 5.980077385902404785e-01 5.305249094963073730e-01 4.903803765773773193e-01…
6.618693470954895020e-01 8.313998579978942871e-02 4.673406481742858887e-01 3.723252713680267334e-01 6.611005067825317383e-01 2.796199321746826172e-01 4.964220821857452393e-01 4.362681508064270020e-01 5.407295227050781250e-01 3.225300014019012451e-01 4.334149360656738281e-01 4.955457746982574463e-01 2.913260161876678467e-01 6.016125679016113281e-01 5.256350636482238770e-01 4.889682531356811523e-01…
6.598435640335083008e-01 8.292348682880401611e-02 4.643569290637969971e-01 3.738123774528503418e-01 6.647566556930541992e-01 2.789076268672943115e-01 4.991410374641418457e-01 4.362717568874359131e-01 5.432881712913513184e-01 3.223611116409301758e-01 4.390786290168762207e-01 4.957415461540222168e-01 2.893567681312561035e-01 6.051139831542968750e-01 5.200493335723876953e-01 4.877931475639343262e-01…
6.624639034271240234e-01 8.316442370414733887e-02 4.652433991432189941e-01 3.770648241043090820e-01 6.652409434318542480e-01 2.780940234661102295e-01 5.010982751846313477e-01 4.328048825263977051e-01 5.451294779777526855e-01 3.222585916519165039e-01 4.430660605430603027e-01 4.976156353950500488e-01 2.896275520324707031e-01 6.059705615043640137e-01 5.168492794036865234e-01 4.848281741142272949e-01…
6.670607328414916992e-01 8.529767394065856934e-02 4.655613303184509277e-01 3.808723390102386475e-01 6.644413471221923828e-01 2.785085439682006836e-01 5.021467208862304688e-01 4.337634742259979248e-01 5.457136631011962891e-01 3.239667415618896484e-01 4.484513998031616211e-01 4.962443411350250244e-01 2.904711067676544189e-01 6.105027198791503906e-01 5.109692811965942383e-01 4.838293492794036865e-01…
6.729850172996520996e-01 8.788459002971649170e-02 4.656677842140197754e-01 3.808700442314147949e-01 6.647258400917053223e-01 2.761763930320739746e-01 5.045897960662841797e-01 4.353396296501159668e-01 5.451636910438537598e-01 3.261356949806213379e-01 4.539552927017211914e-01 4.978559315204620361e-01 2.911754250526428223e-01 6.130900382995605469e-01 5.034830570220947266e-01 4.841748774051666260e-01…
6.757782101631164551e-01 8.822046220302581787e-02 4.679262936115264893e-01 3.815011382102966309e-01 6.623746752738952637e-01 2.738269269466400146e-01 5.059192180633544922e-01 4.346346259117126465e-01 5.455383658409118652e-01 3.276339173316955566e-01 4.587232768535614014e-01 4.987958371639251709e-01 2.938522398471832275e-01 6.160778403282165527e-01 4.999698400497436523e-01 4.837659001350402832e-01…
6.754066944122314453e-01 9.025299549102783203e-02 4.703829884529113770e-01 3.818493187427520752e-01 6.616824269294738770e-01 2.728801071643829346e-01 5.095809698104858398e-01 4.356040358543395996e-01 5.437965989112854004e-01 3.308797180652618408e-01 4.646228253841400146e-01 5.021936297416687012e-01 2.930409610271453857e-01 6.202548146247863770e-01 4.962807595729827881e-01 4.853458106517791748e-01…
6.733769178390502930e-01 9.092754870653152466e-02 4.738607406616210938e-01 3.787058889865875244e-01 6.635507345199584961e-01 2.716732025146484375e-01 5.154788494110107422e-01 4.348091185092926025e-01 5.431348681449890137e-01 3.337959349155426025e-01 4.697460234165191650e-01 4.997768402099609375e-01 2.927365601062774658e-01 6.225944161415100098e-01 4.942537546157836914e-01 4.838949441909790039e-01…
6.734661459922790527e-01 9.111388027667999268e-02 4.744708836078643799e-01 3.747283816337585449e-01 6.617671847343444824e-01 2.723509073257446289e-01 5.158899426460266113e-01 4.374489188194274902e-01 5.414852499961853027e-01 3.357171118259429932e-01 4.733177423477172852e-01 4.976598620414733887e-01 2.903337478637695312e-01 6.241739988327026367e-01 4.925719499588012695e-01 4.844906032085418701e-01…
6.704414486885070801e-01 9.210076928138732910e-02 4.739499688148498535e-01 3.713284432888031006e-01 6.626869440078735352e-01 2.765509784221649170e-01 5.163748860359191895e-01 4.378530681133270264e-01 5.430965423583984375e-01 3.333897292613983154e-01 4.722234606742858887e-01 4.948818087577819824e-01 2.907584309577941895e-01 6.273601055145263672e-01 4.916675090789794922e-01 4.838654398918151855e-01…
6.673548221588134766e-01 9.333703666925430298e-02 4.750729799270629883e-01 3.703403174877166748e-01 6.644086837768554688e-01 2.796704769134521484e-01 5.146123170852661133e-01 4.351561367511749268e-01 5.461284518241882324e-01 3.334806561470031738e-01 4.725698232650756836e-01 4.907656908035278320e-01 2.867267429828643799e-01 6.308203935623168945e-01 4.928819537162780762e-01 4.837427735328674316e-01…
6.663681864738464355e-01 9.446905553340911865e-02 4.715148210525512695e-01 3.710726201534271240e-01 6.644242405891418457e-01 2.827380299568176270e-01 5.160012841224670410e-01 4.346178770065307617e-01 5.489720702171325684e-01 3.294980525970458984e-01 4.756518602371215820e-01 4.861422777175903320e-01 2.856179475784301758e-01 6.340420246124267578e-01 4.904859662055969238e-01 4.835388064384460449e-01…
6.717466711997985840e-01 9.579877555370330811e-02 4.710008502006530762e-01 3.741191923618316650e-01 6.629497408866882324e-01 2.839959859848022461e-01 5.163023471832275391e-01 4.339612722396850586e-01 5.487791895866394043e-01 3.258372545242309570e-01 4.818400740623474121e-01 4.843265712261199951e-01 2.853165566921234131e-01 6.355420351028442383e-01 4.903696775436401367e-01 4.826637506484985352e-01…
6.751298904418945312e-01 9.765018522739410400e-02 4.680807590484619141e-01 3.760438859462738037e-01 6.630967855453491211e-01 2.854316532611846924e-01 5.192823410034179688e-01 4.374351799488067627e-01 5.505096912384033203e-01 3.259154260158538818e-01 4.855429232120513916e-01 4.849460422992706299e-01 2.895804047584533691e-01 6.369420289993286133e-01 4.862844645977020264e-01 4.829874634742736816e-01…
6.768705844879150391e-01 9.854722768068313599e-02 4.667327404022216797e-01 3.743725121021270752e-01 6.619972586631774902e-01 2.865626215934753418e-01 5.228202342987060547e-01 4.416650831699371338e-01 5.499401092529296875e-01 3.273918330669403076e-01 4.896986484527587891e-01 4.880388379096984863e-01 2.926146984100341797e-01 6.378980875015258789e-01 4.845538139343261719e-01 4.845262169837951660e-01…
6.773307323455810547e-01 1.008689850568771362e-01 4.641677439212799072e-01 3.788727223873138428e-01 6.625906229019165039e-01 2.839158773422241211e-01 5.271354317665100098e-01 4.436865448951721191e-01 5.518031120300292969e-01 3.300321996212005615e-01 4.959404170513153076e-01 4.908609986305236816e-01 2.949226796627044678e-01 6.379556059837341309e-01 4.827783703804016113e-01 4.854905307292938232e-01…
6.725704669952392578e-01 1.024143770337104797e-01 4.632628262042999268e-01 3.771702647209167480e-01 6.632952690124511719e-01 2.822911143302917480e-01 5.315312147140502930e-01 4.443981647491455078e-01 5.525022149085998535e-01 3.327075541019439697e-01 5.018382668495178223e-01 4.934750199317932129e-01 2.960563600063323975e-01 6.384319663047790527e-01 4.799123704433441162e-01 4.842129349708557129e-01…
6.734576225280761719e-01 1.029539406299591064e-01 4.656947255134582520e-01 3.766880035400390625e-01 6.633000373840332031e-01 2.809527218341827393e-01 5.376082658767700195e-01 4.435135126113891602e-01 5.514416694641113281e-01 3.354390561580657959e-01 5.050485134124755859e-01 4.938326478004455566e-01 2.987211346626281738e-01 6.406922340393066406e-01 4.778158366680145264e-01 4.826765358448028564e-01…
6.736763119697570801e-01 1.021176949143409729e-01 4.652266204357147217e-01 3.758373260498046875e-01 6.607689261436462402e-01 2.818328738212585449e-01 5.384581685066223145e-01 4.438408017158508301e-01 5.478568077087402344e-01 3.353793621063232422e-01 5.052404999732971191e-01 4.949161410331726074e-01 3.001007139682769775e-01 6.449488401412963867e-01 4.768425226211547852e-01 4.830045700073242188e-01…
6.692904233932495117e-01 1.016947031021118164e-01 4.664095640182495117e-01 3.749719858169555664e-01 6.622719168663024902e-01 2.842965722084045410e-01 5.403210520744323730e-01 4.444510638713836670e-01 5.465900897979736328e-01 3.363544940948486328e-01 5.048198699951171875e-01 4.906563162803649902e-01 3.016900718212127686e-01 6.461060047149658203e-01 4.795359969139099121e-01 4.832400381565093994e-01…
6.652835607528686523e-01 1.010982766747474670e-01 4.706197679042816162e-01 3.730882406234741211e-01 6.622664332389831543e-01 2.828366756439208984e-01 5.417796969413757324e-01 4.390027523040771484e-01 5.450798869132995605e-01 3.375997543334960938e-01 5.078352093696594238e-01 4.874889254570007324e-01 2.994036972522735596e-01 6.462297439575195312e-01 4.836748242378234863e-01 4.836696684360504150e-01…
6.613955497741699219e-01 9.879518300294876099e-02 4.664721190929412842e-01 3.743437230587005615e-01 6.618070602416992188e-01 2.827302813529968262e-01 5.434606671333312988e-01 4.366824030876159668e-01 5.438488125801086426e-01 3.410044312477111816e-01 5.122692584991455078e-01 4.793258607387542725e-01 3.013681471347808838e-01 6.465205550193786621e-01 4.835884571075439453e-01 4.857717752456665039e-01…
6.621180772781372070e-01 9.932278841733932495e-02 4.662273228168487549e-01 3.748662173748016357e-01 6.620872020721435547e-01 2.824015319347381592e-01 5.430992841720581055e-01 4.371073842048645020e-01 5.443311333656311035e-01 3.415870368480682373e-01 5.173402428627014160e-01 4.781568348407745361e-01 3.011139631271362305e-01 6.457923650741577148e-01 4.901509582996368408e-01 4.873683452606201172e-01…
6.623355150222778320e-01 1.011304780840873718e-01 4.683977365493774414e-01 3.753136396408081055e-01 6.581854224205017090e-01 2.852881550788879395e-01 5.474050045013427734e-01 4.345848262310028076e-01 5.482945442199707031e-01 3.440101444721221924e-01 5.209906697273254395e-01 4.792687892913818359e-01 3.023904561996459961e-01 6.465651988983154297e-01 4.923155307769775391e-01 4.878644645214080811e-01…
6.602594852447509766e-01 1.025538817048072815e-01 4.675327539443969727e-01 3.729760050773620605e-01 6.562026739120483398e-01 2.863758802413940430e-01 5.512503385543823242e-01 4.354396760463714600e-01 5.500600337982177734e-01 3.487399518489837646e-01 5.193738341331481934e-01 4.804037213325500488e-01 2.990453839302062988e-01 6.494408845901489258e-01 4.947560429573059082e-01 4.889486432075500488e-01…
6.611974239349365234e-01 1.057459264993667603e-01 4.636426568031311035e-01 3.749951720237731934e-01 6.609064340591430664e-01 2.880309522151947021e-01 5.534127950668334961e-01 4.369729161262512207e-01 5.528699755668640137e-01 3.523997366428375244e-01 5.207330584526062012e-01 4.843566417694091797e-01 2.938094735145568848e-01 6.528438925743103027e-01 4.980934262275695801e-01 4.886031746864318848e-01…
6.578297615051269531e-01 1.065817177295684814e-01 4.642945528030395508e-01 3.714168965816497803e-01 6.569911241531372070e-01 2.874594926834106445e-01 5.539937019348144531e-01 4.371973872184753418e-01 5.561942458152770996e-01 3.540129363536834717e-01 5.251460671424865723e-01 4.865601360797882080e-01 2.914936542510986328e-01 6.593206524848937988e-01 4.993181228637695312e-01 4.859453141689300537e-01…
6.613768935203552246e-01 1.089346185326576233e-01 4.651210904121398926e-01 3.740625977516174316e-01 6.543458700180053711e-01 2.882034778594970703e-01 5.524356365203857422e-01 4.363678097724914551e-01 5.551312565803527832e-01 3.539538383483886719e-01 5.239222645759582520e-01 4.880588352680206299e-01 2.937977612018585205e-01 6.650083661079406738e-01 4.978398680686950684e-01 4.817539155483245850e-01…
6.635942459106445312e-01 1.116740107536315918e-01 4.648275673389434814e-01 3.725253939628601074e-01 6.542809605598449707e-01 2.898641824722290039e-01 5.545003414154052734e-01 4.390949606895446777e-01 5.555243492126464844e-01 3.495681285858154297e-01 5.232129096984863281e-01 4.865434467792510986e-01 2.994003295898437500e-01 6.676847338676452637e-01 4.990437328815460205e-01 4.778618216514587402e-01…
6.649557948112487793e-01 1.120661869645118713e-01 4.672078192234039307e-01 3.696440756320953369e-01 6.551080346107482910e-01 2.925812005996704102e-01 5.561555624008178711e-01 4.397444427013397217e-01 5.553079247474670410e-01 3.506927788257598877e-01 5.262350440025329590e-01 4.845124483108520508e-01 3.003016710281372070e-01 6.642256975173950195e-01 5.003537535667419434e-01 4.762726724147796631e-01…
6.666524410247802734e-01 1.125003397464752197e-01 4.679134488105773926e-01 3.646365404129028320e-01 6.570637226104736328e-01 2.922064065933227539e-01 5.540106892585754395e-01 4.352658689022064209e-01 5.530230998992919922e-01 3.474679589271545410e-01 5.331908464431762695e-01 4.850094318389892578e-01 3.006788492202758789e-01 6.633028984069824219e-01 5.034933090209960938e-01 4.786759614944458008e-01…
6.669042110443115234e-01 1.128596365451812744e-01 4.661138951778411865e-01 3.631722927093505859e-01 6.580523252487182617e-01 2.923294901847839355e-01 5.549108982086181641e-01 4.362113177776336670e-01 5.541040301322937012e-01 3.501614630222320557e-01 5.378478169441223145e-01 4.830417633056640625e-01 3.024747073650360107e-01 6.619914174079895020e-01 5.013004541397094727e-01 4.825097322463989258e-01…
6.694982647895812988e-01 1.143326684832572937e-01 4.686582982540130615e-01 3.610728979110717773e-01 6.590742468833923340e-01 2.896165251731872559e-01 5.528538823127746582e-01 4.345079362392425537e-01 5.527321696281433105e-01 3.493019938468933105e-01 5.386547446250915527e-01 4.846545159816741943e-01 3.017406165599822998e-01 6.595120429992675781e-01 5.002090930938720703e-01 4.843976497650146484e-01…
6.724655628204345703e-01 1.147510334849357605e-01 4.743932783603668213e-01 3.605842888355255127e-01 6.574848890304565430e-01 2.885510325431823730e-01 5.559070706367492676e-01 4.289556443691253662e-01 5.532064437866210938e-01 3.496021032333374023e-01 5.398001074790954590e-01 4.828341007232666016e-01 2.997126579284667969e-01 6.621540188789367676e-01 5.001696348190307617e-01 4.868945777416229248e-01…
6.719241142272949219e-01 1.146716773509979248e-01 4.714947938919067383e-01 3.616287708282470703e-01 6.629152894020080566e-01 2.857956588268280029e-01 5.601369738578796387e-01 4.285273551940917969e-01 5.503543615341186523e-01 3.526758849620819092e-01 5.359711050987243652e-01 4.832782149314880371e-01 2.956306040287017822e-01 6.646118164062500000e-01 5.021722316741943359e-01 4.915901124477386475e-01…
6.734563708305358887e-01 1.132965013384819031e-01 4.665163457393646240e-01 3.644008934497833252e-01 6.607085466384887695e-01 2.844755053520202637e-01 5.624613165855407715e-01 4.291872680187225342e-01 5.449235439300537109e-01 3.584524691104888916e-01 5.427505970001220703e-01 4.844262599945068359e-01 2.918192744255065918e-01 6.714428663253784180e-01 5.030977725982666016e-01 4.939624369144439697e-01…
6.663676500320434570e-01 1.136435866355895996e-01 4.678238630294799805e-01 3.704336881637573242e-01 6.565612554550170898e-01 2.847874760627746582e-01 5.635561347007751465e-01 4.276056587696075439e-01 5.459523200988769531e-01 3.615912199020385742e-01 5.448254346847534180e-01 4.839579164981842041e-01 2.909714579582214355e-01 6.695336103439331055e-01 5.040261149406433105e-01 4.893810749053955078e-01…
6.664082407951354980e-01 1.139207780361175537e-01 4.662154912948608398e-01 3.724510669708251953e-01 6.526595950126647949e-01 2.870859205722808838e-01 5.645319819450378418e-01 4.278001487255096436e-01 5.440055727958679199e-01 3.646456003189086914e-01 5.457746982574462891e-01 4.796294867992401123e-01 2.958575487136840820e-01 6.719923019409179688e-01 5.073803663253784180e-01 4.866480529308319092e-01…
6.661328077316284180e-01 1.166399195790290833e-01 4.613197147846221924e-01 3.760885298252105713e-01 6.554797887802124023e-01 2.859080731868743896e-01 5.709413886070251465e-01 4.274066686630249023e-01 5.465671420097351074e-01 3.634447455406188965e-01 5.456017255783081055e-01 4.772063195705413818e-01 2.985284030437469482e-01 6.663700342178344727e-01 5.125221610069274902e-01 4.817425310611724854e-01…
6.659675240516662598e-01 1.161471456289291382e-01 4.610441923141479492e-01 3.775880932807922363e-01 6.489427685737609863e-01 2.876986265182495117e-01 5.734238624572753906e-01 4.269299209117889404e-01 5.474371314048767090e-01 3.705831170082092285e-01 5.520337224006652832e-01 4.757180213928222656e-01 2.949826121330261230e-01 6.657655239105224609e-01 5.189019441604614258e-01 4.830255210399627686e-01…
6.651480793952941895e-01 1.179968267679214478e-01 4.598883390426635742e-01 3.751964271068572998e-01 6.491641402244567871e-01 2.883842587471008301e-01 5.741168260574340820e-01 4.276634156703948975e-01 5.479572415351867676e-01 3.709657788276672363e-01 5.539045333862304688e-01 4.817396104335784912e-01 2.958892881870269775e-01 6.679311394691467285e-01 5.223066210746765137e-01 4.850147664546966553e-01…
6.624276638031005859e-01 1.239524930715560913e-01 4.662467241287231445e-01 3.696163296699523926e-01 6.504741311073303223e-01 2.860649228096008301e-01 5.766108036041259766e-01 4.280879795551300049e-01 5.472660660743713379e-01 3.739793300628662109e-01 5.541785359382629395e-01 4.884850680828094482e-01 2.965019345283508301e-01 6.665132641792297363e-01 5.216799974441528320e-01 4.823831617832183838e-01…
6.657503843307495117e-01 1.240993365645408630e-01 4.687167108058929443e-01 3.634304404258728027e-01 6.524408459663391113e-01 2.872748374938964844e-01 5.757732987403869629e-01 4.259052872657775879e-01 5.457768440246582031e-01 3.761593401432037354e-01 5.483255982398986816e-01 4.899518787860870361e-01 2.956880927085876465e-01 6.680734157562255859e-01 5.180025100708007812e-01 4.803450107574462891e-01…
6.675130128860473633e-01 1.268582195043563843e-01 4.727860689163208008e-01 3.576020896434783936e-01 6.547182798385620117e-01 2.881391048431396484e-01 5.780482888221740723e-01 4.285068511962890625e-01 5.489794015884399414e-01 3.733763098716735840e-01 5.459234714508056641e-01 4.870326519012451172e-01 2.969575226306915283e-01 6.727437376976013184e-01 5.168725848197937012e-01 4.775348901748657227e-01…
6.615997552871704102e-01 1.273707151412963867e-01 4.697420299053192139e-01 3.546839654445648193e-01 6.544636487960815430e-01 2.883278429508209229e-01 5.799496173858642578e-01 4.271577596664428711e-01 5.519039630889892578e-01 3.725198805332183838e-01 5.483112931251525879e-01 4.829282164573669434e-01 2.989317774772644043e-01 6.778916120529174805e-01 5.159579515457153320e-01 4.793368875980377197e-01…
6.623635292053222656e-01 1.285043954849243164e-01 4.706558287143707275e-01 3.543752729892730713e-01 6.505557298660278320e-01 2.895761430263519287e-01 5.725650787353515625e-01 4.304136633872985840e-01 5.534842014312744141e-01 3.740872144699096680e-01 5.585721731185913086e-01 4.784274697303771973e-01 3.011602461338043213e-01 6.818937063217163086e-01 5.197873711585998535e-01 4.764790236949920654e-01…
6.530936360359191895e-01 1.279805451631546021e-01 4.736876487731933594e-01 3.592213094234466553e-01 6.482858061790466309e-01 2.937844991683959961e-01 5.715306401252746582e-01 4.317710697650909424e-01 5.586194992065429688e-01 3.793804049491882324e-01 5.585076212882995605e-01 4.695188403129577637e-01 3.049815297126770020e-01 6.772581338882446289e-01 5.236642360687255859e-01 4.700043797492980957e-01…
6.590628027915954590e-01 1.266966760158538818e-01 4.691318869590759277e-01 3.603438138961791992e-01 6.479587554931640625e-01 2.929406762123107910e-01 5.727251172065734863e-01 4.318230152130126953e-01 5.583338737487792969e-01 3.830187022686004639e-01 5.717629790306091309e-01 4.653148353099822998e-01 3.069955408573150635e-01 6.809713244438171387e-01 5.238680839538574219e-01 4.712831974029541016e-01…
6.595000028610229492e-01 1.255145817995071411e-01 4.630729556083679199e-01 3.623924851417541504e-01 6.498246192932128906e-01 2.883700728416442871e-01 5.711056590080261230e-01 4.300341904163360596e-01 5.631702542304992676e-01 3.790802359580993652e-01 5.737342238426208496e-01 4.655221104621887207e-01 3.011997044086456299e-01 6.766279935836791992e-01 5.287649631500244141e-01 4.693146049976348877e-01…
6.574178934097290039e-01 1.278626918792724609e-01 4.604357779026031494e-01 3.637735843658447266e-01 6.375915408134460449e-01 2.850530743598937988e-01 5.728231072425842285e-01 4.242583215236663818e-01 5.599613189697265625e-01 3.781307637691497803e-01 5.826068520545959473e-01 4.571355879306793213e-01 2.964138090610504150e-01 6.729539036750793457e-01 5.349551439285278320e-01 4.682425260543823242e-01…
6.541231870651245117e-01 1.305042207241058350e-01 4.543994963169097900e-01 3.659439682960510254e-01 6.420159339904785156e-01 2.809929549694061279e-01 5.728319287300109863e-01 4.166032075881958008e-01 5.554086565971374512e-01 3.731030523777008057e-01 5.811443924903869629e-01 4.571863114833831787e-01 2.989774644374847412e-01 6.695982217788696289e-01 5.340045690536499023e-01 4.669294953346252441e-01…
6.490256190299987793e-01 1.354334503412246704e-01 4.523572325706481934e-01 3.629565536975860596e-01 6.432475447654724121e-01 2.788590192794799805e-01 5.740397572517395020e-01 4.166344404220581055e-01 5.548399686813354492e-01 3.641568720340728760e-01 5.853461623191833496e-01 4.571782648563385010e-01 2.969920635223388672e-01 6.644012331962585449e-01 5.304677486419677734e-01 4.632834196090698242e-01…
6.499484181404113770e-01 1.350299715995788574e-01 4.534010887145996094e-01 3.592782020568847656e-01 6.441974639892578125e-01 2.793751358985900879e-01 5.731451511383056641e-01 4.156470298767089844e-01 5.476485490798950195e-01 3.671759665012359619e-01 5.862862467765808105e-01 4.582174718379974365e-01 2.955101430416107178e-01 6.563526988029479980e-01 5.249040722846984863e-01 4.645552635192871094e-01…
6.421756148338317871e-01 1.385555863380432129e-01 4.578213095664978027e-01 3.534879684448242188e-01 6.437593698501586914e-01 2.770024240016937256e-01 5.820662379264831543e-01 4.158650040626525879e-01 5.474855899810791016e-01 3.591594696044921875e-01 5.864970088005065918e-01 4.539836943149566650e-01 2.999236881732940674e-01 6.569098830223083496e-01 5.146709680557250977e-01 4.665880799293518066e-01…
6.333631277084350586e-01 1.385816484689712524e-01 4.505012631416320801e-01 3.551548421382904053e-01 6.391879916191101074e-01 2.813318073749542236e-01 5.929350256919860840e-01 4.111277461051940918e-01 5.533801317214965820e-01 3.638504147529602051e-01 5.873419046401977539e-01 4.425701797008514404e-01 3.018270134925842285e-01 6.606528759002685547e-01 5.055148005485534668e-01 4.696979224681854248e-01…
6.288024783134460449e-01 1.401917487382888794e-01 4.552509188652038574e-01 3.553818762302398682e-01 6.463320851325988770e-01 2.832158505916595459e-01 5.907773971557617188e-01 4.182697534561157227e-01 5.526573061943054199e-01 3.637944459915161133e-01 5.900242924690246582e-01 4.415151774883270264e-01 3.021213412284851074e-01 6.639930605888366699e-01 5.053525567054748535e-01 4.660185575485229492e-01…
6.265164613723754883e-01 1.364112496376037598e-01 4.558050930500030518e-01 3.635977506637573242e-01 6.427554488182067871e-01 2.845101356506347656e-01 5.953138470649719238e-01 4.215513765811920166e-01 5.502952933311462402e-01 3.751612603664398193e-01 5.890770554542541504e-01 4.386634230613708496e-01 3.091706335544586182e-01 6.655401587486267090e-01 4.972775876522064209e-01 4.643754065036773682e-01…
6.383165717124938965e-01 1.362143307924270630e-01 4.504062831401824951e-01 3.664733469486236572e-01 6.379488110542297363e-01 2.879925370216369629e-01 5.985779762268066406e-01 4.214152097702026367e-01 5.529625415802001953e-01 3.787182569503784180e-01 5.939407348632812500e-01 4.377489089965820312e-01 3.055341243743896484e-01 6.671825051307678223e-01 4.920473694801330566e-01 4.653621613979339600e-01…
6.350520849227905273e-01 1.354489475488662720e-01 4.438847601413726807e-01 3.663411140441894531e-01 6.281811594963073730e-01 2.906399965286254883e-01 5.964232683181762695e-01 4.158455729484558105e-01 5.508839488029479980e-01 3.765784800052642822e-01 5.855587720870971680e-01 4.398508965969085693e-01 3.021930456161499023e-01 6.616815328598022461e-01 4.901315569877624512e-01 4.623242914676666260e-01…
6.346778273582458496e-01 1.375180333852767944e-01 4.459872245788574219e-01 3.695087730884552002e-01 6.168249845504760742e-01 2.906697094440460205e-01 5.984427332878112793e-01 4.095155298709869385e-01 5.493754148483276367e-01 3.749268949031829834e-01 5.806282758712768555e-01 4.342175722122192383e-01 3.035207688808441162e-01 6.606631278991699219e-01 4.952666759490966797e-01 4.574189782142639160e-01…
6.411345601081848145e-01 1.380384117364883423e-01 4.423421621322631836e-01 3.690663278102874756e-01 6.119467616081237793e-01 2.921264171600341797e-01 5.882602930068969727e-01 4.097916781902313232e-01 5.521639585494995117e-01 3.739019334316253662e-01 5.733841657638549805e-01 4.330316483974456787e-01 3.066000938415527344e-01 6.580581068992614746e-01 4.945133030414581299e-01 4.548935294151306152e-01…
6.451439261436462402e-01 1.387090235948562622e-01 4.419177174568176270e-01 3.676163256168365479e-01 6.096569299697875977e-01 2.916200757026672363e-01 5.866035819053649902e-01 4.089436531066894531e-01 5.516607761383056641e-01 3.783264756202697754e-01 5.784062147140502930e-01 4.352771937847137451e-01 3.104141950607299805e-01 6.561231017112731934e-01 4.992345869541168213e-01 4.556815922260284424e-01…
6.451865434646606445e-01 1.351881027221679688e-01 4.381760358810424805e-01 3.612896203994750977e-01 6.120167374610900879e-01 2.818579375743865967e-01 5.809226036071777344e-01 4.064291715621948242e-01 5.447763204574584961e-01 3.868524134159088135e-01 5.789386034011840820e-01 4.427880048751831055e-01 3.109148740768432617e-01 6.462025642395019531e-01 5.044869184494018555e-01 4.639489948749542236e-01…
6.431684494018554688e-01 1.355386376380920410e-01 4.365090727806091309e-01 3.559706509113311768e-01 6.127270460128784180e-01 2.771286666393280029e-01 5.862293243408203125e-01 4.026666879653930664e-01 5.460891723632812500e-01 3.887639641761779785e-01 5.748406052589416504e-01 4.464350938796997070e-01 3.125624656677246094e-01 6.466549038887023926e-01 5.043480992317199707e-01 4.704767167568206787e-01…
6.413456797599792480e-01 1.374881714582443237e-01 4.324826002120971680e-01 3.564526736736297607e-01 6.151849031448364258e-01 2.783071100711822510e-01 5.886737108230590820e-01 4.007280170917510986e-01 5.470259189605712891e-01 4.001243710517883301e-01 5.719184279441833496e-01 4.483539462089538574e-01 3.084377944469451904e-01 6.464735865592956543e-01 5.043317079544067383e-01 4.707197248935699463e-01…
6.380538344383239746e-01 1.417767256498336792e-01 4.435087442398071289e-01 3.532131314277648926e-01 6.231345534324645996e-01 2.777862250804901123e-01 5.819569826126098633e-01 4.032335877418518066e-01 5.417562723159790039e-01 4.024299979209899902e-01 5.701066851615905762e-01 4.610227644443511963e-01 3.037000000476837158e-01 6.473412513732910156e-01 5.076597332954406738e-01 4.659396708011627197e-01…
6.405521035194396973e-01 1.459149420261383057e-01 4.529544115066528320e-01 3.590763509273529053e-01 6.204229593276977539e-01 2.814884781837463379e-01 5.793781280517578125e-01 4.031905531883239746e-01 5.383300781250000000e-01 4.123364686965942383e-01 5.682753324508666992e-01 4.672551453113555908e-01 3.034562766551971436e-01 6.465201377868652344e-01 5.069845318794250488e-01 4.624257683753967285e-01…
6.416462063789367676e-01 1.527206450700759888e-01 4.599162936210632324e-01 3.602831661701202393e-01 6.159011125564575195e-01 2.893914282321929932e-01 5.798715353012084961e-01 4.007414579391479492e-01 5.381718873977661133e-01 4.155057668685913086e-01 5.638941526412963867e-01 4.695301949977874756e-01 2.948233783245086670e-01 6.459385156631469727e-01 5.071288347244262695e-01 4.569155573844909668e-01…
