# Supplementary material for: Metro Maps of Plant Disease Dynamics—Automated Mining of Differences Using Hyperspectral Images
Source: PLoS One. 2015 Jan 26;10(1):e0116902. doi: 10.1371/journal.pone.0116902 (PMC4306502; doi:10.1371/journal.pone.0116902)
Supplement: S2 File — Each file contains the information for a specific disease or control plants for the VNIR and SWIR ranges. The Dirichlet parameter were used to compute mean archetypal signatures which are the basis for creating the metro maps of diseased plants. (ZIP) [file pone.0116902.s002.zip]

Archive with 8 entries (8 files):
- swir_control.csv
- swir_net_blotch.csv
- swir_powdery_mildew.csv
- swir_rust.csv
- vnir_control.csv
- vnir_net_blotch.csv
- vnir_powdery_mildew.csv
- vnir_rust.csv
