# Supplementary material for: Metro Maps of Plant Disease Dynamics—Automated Mining of Differences Using Hyperspectral Images
Source: PLoS One. 2015 Jan 26;10(1):e0116902. doi: 10.1371/journal.pone.0116902 (PMC4306502; doi:10.1371/journal.pone.0116902)
Supplement: S2 File — Each file contains the information for a specific disease or control plants for the VNIR and SWIR ranges. The Dirichlet parameter were used to compute mean archetypal signatures which are the basis for creating the metro maps of diseased plants. (ZIP) [file pone.0116902.s002.zip › swir_control.csv]

8.872199632757719889e-02 8.575299604555763899e-02 8.801842311941839025e-02 9.131434577545023690e-02 9.364990149098739725e-02 9.465724617189129331e-02 9.404398388425587452e-02 9.143177407269698076e-02 8.799152171164546787e-02 8.738196041712283091e-02 9.501258794147998676e-02
2.313432470334106650e-01 1.467675897936723539e-01 1.390844071758490508e-01 1.750717473942602354e-01 2.191551647263443869e-01 2.145107092212458488e-01 1.627363206253303884e-01 1.186827609015130292e-01 1.080740515743351116e-01 1.384920908946081497e-01 2.309877038964969487e-01
4.561681755237801950e-01 7.812614153444829013e-01 1.049965482479600976e+00 1.034428590553464256e+00 8.346593517941085505e-01 6.642657990358361575e-01 5.876043050391717149e-01 5.734268317775460533e-01 5.688951703999763909e-01 5.404488280275007162e-01 4.973616011931824565e-01
9.220561674952690301e-02 8.968405946503150983e-02 9.240462444246110019e-02 9.580269053012724356e-02 9.767962094827398190e-02 9.780995037831764771e-02 9.630621451448707904e-02 9.320547602492275374e-02 8.984556384383589334e-02 8.977697296893018264e-02 9.828185063612032701e-02
1.144159965662446599e+00 6.924804316149485439e-01 5.677998406414181964e-01 6.295815802351185653e-01 7.854791404804770671e-01 8.911069344735926823e-01 8.491276671250600483e-01 7.441766687735614783e-01 7.019387053644943197e-01 7.778537322719949465e-01 9.766400434594731950e-01
9.458237057178359164e-02 9.220352054853167556e-02 9.491617788978469472e-02 9.831715842452190546e-02 1.004972048754504826e-01 1.013062297891429153e-01 1.005079325119752759e-01 9.758420636568687634e-02 9.361900905629377823e-02 9.241417588990512300e-02 9.961965351095034005e-02
9.704507348611970952e-02 9.382392343573682514e-02 9.672215891932837983e-02 1.008409058396107227e-01 1.033162576705349556e-01 1.033781435934956749e-01 1.011997016551305084e-01 9.740369101949444830e-02 9.391021294826949750e-02 9.446756013892229631e-02 1.043352051137795694e-01
8.947352137372384384e-02 8.757847340765641253e-02 9.045013063237718198e-02 9.360220213162435965e-02 9.511644665299974488e-02 9.509645473631253565e-02 9.376754116500495007e-02 9.100377498475477334e-02 8.787268595382406733e-02 8.775930479371615855e-02 9.590541310286469778e-02
1.037336442727500030e-01 1.112734542270582133e-01 1.177579556010923539e-01 1.187279876320338490e-01 1.173559302778396651e-01 1.187199816593446922e-01 1.232077594817501676e-01 1.258641345201207129e-01 1.222498277199748212e-01 1.153533657698630616e-01 1.140759997718519686e-01
9.465697848985435425e-02 9.120831514755875502e-02 9.331958392264279312e-02 9.695762576278933731e-02 1.002600229961838618e-01 1.026102315990355673e-01 1.030343328001298436e-01 1.004337950056524986e-01 9.587008409862694813e-02 9.360293755976441255e-02 9.968612300211772415e-02
1.028063381117147318e-01 9.902398128303392666e-02 1.017620714676977373e-01 1.061342873761389610e-01 1.092400912845284539e-01 1.100923773483771656e-01 1.085269302088438526e-01 1.049139948362037555e-01 1.012034001190103977e-01 1.014446950462206259e-01 1.112444372926331970e-01
1.887778641198619156e-01 1.803899007091324391e-01 1.760554883823663430e-01 1.741716205840976861e-01 1.770050959566355497e-01 1.856145257637589474e-01 1.954792294228367144e-01 1.977381238646441775e-01 1.882535699940351692e-01 1.743894057350693083e-01 1.692272574407202579e-01
5.662182895230269963e-01 2.242432053966728622e-01 1.641756742958482562e-01 2.119576242375525998e-01 3.287010083205962885e-01 4.055017536232861652e-01 3.496266494247998180e-01 2.593736579318552393e-01 2.300519685642163914e-01 2.919244242453616356e-01 4.921740763677639463e-01
9.201467798711943091e-02 9.142436948919917261e-02 9.463034255348456991e-02 9.726725690084822573e-02 9.823905218064918343e-02 9.844839899901539071e-02 9.809208555095703941e-02 9.622064684621270403e-02 9.308925656097681578e-02 9.202864101959937204e-02 9.873072783634716243e-02
1.220700969703671646e-01 1.227207375128325367e-01 1.263760292474024605e-01 1.279516495580686475e-01 1.271280921856839385e-01 1.260374868798030401e-01 1.253077597003608434e-01 1.234829142687296627e-01 1.201550321855240216e-01 1.187457830770984046e-01 1.258105722114742364e-01
1.945844825190633287e+00 2.721318163603598350e+00 2.963853213652358320e+00 2.637883328361380286e+00 2.270387671605110569e+00 2.211290082579541405e+00 2.503807019437817249e+00 2.949369890468835465e+00 3.112406868209395050e+00 2.730636740130572004e+00 2.070353457047263035e+00
9.206954230870129097e-02 8.866698121029314983e-02 9.071412115293855938e-02 9.433799904442927153e-02 9.784227495889000203e-02 1.007120709733772546e-01 1.019402427327929656e-01 1.002208193139255271e-01 9.634591777758007292e-02 9.446892791904314135e-02 1.007369911187702416e-01
1.348228666557747535e-01 1.137009729427018861e-01 1.164900476093155696e-01 1.336315045070146368e-01 1.505392980831554983e-01 1.510546936266442541e-01 1.345217245778020376e-01 1.157298880527776186e-01 1.076277143894636135e-01 1.164887366044189826e-01 1.475813886258043606e-01
1.033388596073740034e-01 1.090752403581027735e-01 1.179733107906354161e-01 1.229239944431027437e-01 1.219017972646460335e-01 1.176614346219807539e-01 1.130680293038427153e-01 1.089745575576187148e-01 1.060451085012582562e-01 1.070053488630902244e-01 1.170253807646695482e-01
9.178013197014196767e-02 9.280530181739896078e-02 9.653589709385992923e-02 9.858714318490155448e-02 9.862522637880999365e-02 9.844851685465132174e-02 9.850569902456590698e-02 9.735902658316378244e-02 9.453662501987425415e-02 9.308584014285255226e-02 9.888474848139916507e-02
2.985272072094264928e-01 3.004998335274168819e-01 3.142124971802596201e-01 3.354014523211112930e-01 3.628637826149171963e-01 3.942986057667014488e-01 4.212877830871837870e-01 4.314307490229086217e-01 4.201661966334547249e-01 3.987482214343563980e-01 3.866033737706883744e-01
1.015191443490420786e-01 1.048769783370527564e-01 1.113671915771669990e-01 1.158888748708705174e-01 1.177934593331254748e-01 1.190523314113852565e-01 1.201683684164681631e-01 1.193519141446321430e-01 1.159072721328441163e-01 1.133967451697499296e-01 1.186862716090712200e-01
9.144687276010356192e-02 8.912313430144275239e-02 9.189552145604250322e-02 9.523015813410219688e-02 9.702232740087028684e-02 9.714708460802937151e-02 9.573732540429569227e-02 9.275934634878812979e-02 8.945890147736652864e-02 8.934613795116848334e-02 9.770727835014728080e-02
9.043369948433278849e-02 8.781689372020361206e-02 9.020454879666583992e-02 9.333030312419962615e-02 9.532671754596401537e-02 9.602779178630220513e-02 9.522411250313768394e-02 9.246486530901736056e-02 8.881967232016220459e-02 8.793202826151325091e-02 9.524830778220182148e-02
1.060232295591074375e-01 1.021522236478559498e-01 1.059101156218796025e-01 1.118980398846318725e-01 1.161590380697843095e-01 1.168610368006047784e-01 1.140037571638926051e-01 1.089679550476407022e-01 1.046521724564860034e-01 1.053878778944346006e-01 1.166484996988186029e-01
