# Supplementary material for: Metro Maps of Plant Disease Dynamics—Automated Mining of Differences Using Hyperspectral Images
Source: PLoS One. 2015 Jan 26;10(1):e0116902. doi: 10.1371/journal.pone.0116902 (PMC4306502; doi:10.1371/journal.pone.0116902)
Supplement: S2 File — Each file contains the information for a specific disease or control plants for the VNIR and SWIR ranges. The Dirichlet parameter were used to compute mean archetypal signatures which are the basis for creating the metro maps of diseased plants. (ZIP) [file pone.0116902.s002.zip › swir_net_blotch.csv]

8.923993717324844865e-02 8.635834729195814019e-02 8.474837017197740796e-02 8.353809604494318031e-02 8.561289108313950569e-02 9.365370625518883163e-02 1.063503260224552688e-01 1.169039216669161829e-01 1.183817811221647004e-01 1.130288167018123069e-01 1.111313704049647910e-01
1.401721591923322241e-01 1.303855487172662919e-01 1.078849445121638079e-01 9.350272050526149681e-02 1.057689673161098798e-01 1.663741419451044423e-01 2.969209499702215593e-01 4.217600550838198625e-01 3.723587801444322443e-01 2.135652775787873492e-01 1.075510497689448619e-01
2.388140563305853448e+00 1.428300546757515832e+00 1.863072193566359891e+00 3.304560409185630654e+00 3.427247786333445401e+00 1.215332071365780253e+00 1.902826111202439718e-01 3.248750043815239186e-02 1.497861039560129462e-02 2.545805785721824005e-02 1.077428523533239119e-01
9.609166606289211432e-02 9.270820687446225394e-02 9.008310604977767810e-02 8.818132273875334270e-02 9.069366170780590597e-02 1.003463940963183892e-01 1.145840746133675453e-01 1.239521266021484103e-01 1.201874022313082352e-01 1.079602432164010195e-01 1.001196326406341014e-01
1.258464259021474296e+00 1.034899229366921691e+00 1.230652175491294464e+00 1.570619707359685924e+00 1.359191966331602774e+00 6.215476623656005506e-01 1.839166100063773512e-01 6.084028149881966219e-02 3.787013653304626554e-02 5.244031247989693750e-02 1.278195233935492114e-01
9.879001956189727152e-02 9.600266622442732434e-02 9.365459829380611001e-02 9.175918538736148322e-02 9.445460321215197463e-02 1.051219409307484337e-01 1.218829430329300689e-01 1.352248675888172713e-01 1.351921250037622646e-01 1.247815505405911601e-01 1.174385247589384285e-01
1.007215978122471545e-01 9.681522812237124131e-02 9.385928744767614573e-02 9.175692982196122227e-02 9.402572536787380530e-02 1.030145560779359842e-01 1.156130004754958723e-01 1.223227086049914758e-01 1.160546420475840473e-01 1.025908858377078819e-01 9.445752387957159768e-02
9.394846446783061689e-02 9.065204082170842670e-02 8.834522789717241809e-02 8.652986920565289286e-02 8.889404521151314520e-02 9.931606113533150704e-02 1.181702245180668992e-01 1.394102780325595925e-01 1.531963996673436912e-01 1.571151662722007347e-01 1.608157699489460857e-01
1.378939802944934012e-01 1.333821616863062887e-01 1.322130420955844321e-01 1.324413048459618658e-01 1.357567705371320599e-01 1.429724065514635933e-01 1.499143106385103230e-01 1.487972010141746515e-01 1.370066371349250578e-01 1.223504484170493539e-01 1.162063694956666504e-01
9.471879121459354789e-02 9.156117976306647754e-02 9.031250624543900318e-02 8.951487165055477258e-02 9.116986454526478101e-02 9.686341356217657850e-02 1.041579355473672142e-01 1.067090326415038731e-01 1.008547776260205614e-01 9.158422978649297108e-02 8.820292489162530336e-02
1.070210065953930145e-01 1.029306828050317313e-01 9.914283678278991430e-02 9.639617773246304810e-02 9.918237754035971743e-02 1.103463828607858105e-01 1.262303876512387291e-01 1.349671604975144490e-01 1.271772306224684679e-01 1.097844027294638675e-01 9.789884979256077702e-02
3.451588879722983783e-01 4.808819626865614150e-01 4.543916825437795959e-01 3.140604689884060607e-01 2.116959542364874880e-01 1.810545035976353356e-01 2.021638339853040200e-01 2.402443947853737383e-01 2.392224614729636656e-01 1.863146747827212346e-01 1.309429512848651889e-01
1.654052511481856613e-01 1.586930395050917542e-01 1.330242645458605821e-01 1.112280805918636206e-01 1.136357451794098999e-01 1.540691359229562629e-01 2.390877817303796449e-01 3.172774947972185622e-01 2.903339829645434911e-01 1.880553914341562827e-01 1.102866065987555128e-01
1.000998452291573804e-01 9.639558351760812993e-02 9.453736667364742718e-02 9.345223217168839580e-02 9.561465219498747892e-02 1.028886875602252338e-01 1.126464677130700476e-01 1.174824183746751849e-01 1.124038531567523452e-01 1.024005435504798389e-01 9.799060172033209615e-02
1.445429719537894286e-01 1.427938348442618077e-01 1.677578735183204162e-01 2.038903425643459610e-01 2.175916756699888821e-01 1.873308089201424220e-01 1.368484581502113495e-01 9.881181092534230270e-02 8.283726414721789832e-02 8.779888364061615158e-02 1.158732478659423859e-01
9.073953857363131092e+00 7.387062664180605864e+00 1.002571352398951632e+01 1.431372702890906012e+01 1.049513686137196444e+01 2.709763147921739890e+00 3.501631494548813062e-01 5.563985104717081298e-02 2.509202158611915923e-02 4.091857511353245991e-02 1.589334086884528208e-01
8.984662016340454194e-02 8.679756425559845279e-02 8.525229172038978342e-02 8.422526174291276868e-02 8.622643315649432261e-02 9.326668986374853088e-02 1.030974941809312539e-01 1.086301713041857298e-01 1.046294165562355744e-01 9.551073299456412646e-02 9.140701957062986882e-02
1.041182200471858776e-01 1.051997713294223619e-01 9.321333316545796221e-02 8.364332186805212288e-02 9.542647034224431557e-02 1.516397811791092842e-01 2.815746369478100419e-01 4.324415495263188025e-01 4.225396845024863568e-01 2.666151874589647863e-01 1.428553379786058897e-01
1.044092542969933812e-01 9.916476937612689335e-02 9.792420593293688080e-02 9.863416434070226835e-02 1.020405538053370670e-01 1.085452589545160551e-01 1.150976552245838724e-01 1.159329683624067547e-01 1.089375038971598514e-01 9.989288324168935085e-02 9.790685275254681907e-02
1.001892872296738235e-01 9.695073483481628229e-02 9.529898846297475690e-02 9.438435020459916280e-02 9.744141476375386968e-02 1.077074679901297988e-01 1.243275186903305407e-01 1.401549818651540991e-01 1.465757338435275670e-01 1.442871111787283889e-01 1.442294130115471806e-01
3.811535061489390031e-01 2.229249879362966147e-01 2.090159956114836515e-01 2.662030296525575435e-01 3.119495973378045295e-01 2.464271572205124217e-01 1.333191621225070789e-01 6.855319401934140133e-02 4.941628053726183217e-02 6.007891124579389092e-02 1.115454077142813000e-01
1.018369331989807253e-01 9.666556290784597549e-02 9.836294588758730251e-02 1.022899093616230354e-01 1.053216906838602557e-01 1.055822607968589372e-01 1.019707775424055773e-01 9.478160566667226394e-02 8.682187412732784992e-02 8.281884888857118932e-02 8.801819364773735832e-02
9.500036764456723515e-02 9.178780547964311698e-02 8.914748604165734225e-02 8.719274878916827287e-02 8.996946728612620348e-02 1.008454066602810090e-01 1.182115732894849086e-01 1.328097385654107843e-01 1.343216589731617006e-01 1.250489893177671730e-01 1.182695835315454025e-01
9.343251336530924989e-02 9.077985796083139214e-02 8.870829870029595110e-02 8.696221702664411191e-02 8.958553821656083105e-02 1.006001431783811600e-01 1.200153746272030753e-01 1.406358897772777561e-01 1.515836604093953877e-01 1.511934933389277036e-01 1.506672401189564636e-01
1.095461343817358546e-01 1.069852888104580457e-01 1.017542435536919615e-01 9.732108687114465750e-02 1.015525786465075464e-01 1.200302513274087712e-01 1.498701739119905341e-01 1.719817593443126180e-01 1.646078666824767889e-01 1.355299459533285122e-01 1.108567532851371384e-01
