# Supplementary material for: Metro Maps of Plant Disease Dynamics—Automated Mining of Differences Using Hyperspectral Images
Source: PLoS One. 2015 Jan 26;10(1):e0116902. doi: 10.1371/journal.pone.0116902 (PMC4306502; doi:10.1371/journal.pone.0116902)
Supplement: S2 File — Each file contains the information for a specific disease or control plants for the VNIR and SWIR ranges. The Dirichlet parameter were used to compute mean archetypal signatures which are the basis for creating the metro maps of diseased plants. (ZIP) [file pone.0116902.s002.zip › swir_powdery_mildew.csv]

8.174926854629975537e-02 7.328923862350368579e-02 7.525158012459341739e-02 8.179588609549080791e-02 8.668134429938990915e-02 8.592116427563259440e-02 8.100610507926590820e-02 7.698264725025323607e-02 7.867702393629190383e-02 9.016378094200894200e-02 1.165867183458105111e-01
2.387682389209305756e-01 3.437524894912348805e-01 4.104718799896719394e-01 3.744265105298574259e-01 2.850438480530032015e-01 2.195786928769345725e-01 2.022488392032800175e-01 2.337685702459021964e-01 3.163494060775506878e-01 4.458647518421613443e-01 5.971305930268145934e-01
1.209762981239481672e-01 1.071765165648754792e-01 1.115362548570254936e-01 1.286234841004352258e-01 1.508698429538161134e-01 1.683566986871130877e-01 1.757794625059383442e-01 1.773475138108885629e-01 1.824706020715974875e-01 2.000251052113772021e-01 2.372571058960998569e-01
8.505566144373495618e-02 7.614512045261921658e-02 7.792022246975470468e-02 8.458249289497134227e-02 9.002649170094005615e-02 9.022940968193698952e-02 8.636487137168558093e-02 8.325305616064204717e-02 8.582014087080333531e-02 9.839244922546407091e-02 1.262856100491081823e-01
1.581689693714435130e+00 8.583479379028162715e-01 7.310773235617694654e-01 8.751639687515820887e-01 1.025544477808274735e+00 8.639901243432014377e-01 5.265971579918247159e-01 3.168642601327598673e-01 2.688647674044138958e-01 3.675028866619536316e-01 6.918697663676127707e-01
8.753109407770445771e-02 7.759389887457365798e-02 7.999855200280200918e-02 8.831478901193488829e-02 9.488947553302287674e-02 9.408134699686906965e-02 8.743660041993807364e-02 8.152805310409155792e-02 8.237420938928260994e-02 9.452962388654165271e-02 1.234369370978631308e-01
8.869052589082582205e-02 7.918561619996514200e-02 8.125584646859919380e-02 8.864168251653976871e-02 9.449823088681306993e-02 9.436019555481535426e-02 8.993654117063364095e-02 8.700766734623477383e-02 9.115563950275569483e-02 1.071787030441735677e-01 1.408889896786826024e-01
8.290966848387595900e-02 7.427162665971584476e-02 7.623439692416579538e-02 8.298405494445280917e-02 8.839975510666636671e-02 8.863425566838578629e-02 8.521830988893630554e-02 8.321738965235572771e-02 8.767362524097487009e-02 1.031309322965071468e-01 1.352471646124105698e-01
9.657970423851100494e-02 8.244135624582449307e-02 8.560531267652730925e-02 9.861561899201301551e-02 1.109586223014865508e-01 1.125650162159948509e-01 1.046823698191022695e-01 9.796436660041475675e-02 1.021091775719211170e-01 1.243038204836810628e-01 1.726780944186905309e-01
8.622520434811088708e-02 7.647059468114143777e-02 7.930704261598699178e-02 8.806065697189550956e-02 9.449768354628516887e-02 9.264892117379935899e-02 8.464891330637032418e-02 7.781663571839433913e-02 7.832533797758407801e-02 9.062637134759390922e-02 1.202350914181087166e-01
9.460438505495726014e-02 8.395143676880297001e-02 8.615760926898717587e-02 9.444671052960611213e-02 1.010922362064852198e-01 1.008627394359347673e-01 9.577149294162641546e-02 9.261362957174466837e-02 9.779655811463146275e-02 1.167083044941507747e-01 1.556755636927502628e-01
1.863630159176864753e-01 1.446565565446727708e-01 1.404502874209913599e-01 1.729089367916945286e-01 2.491919439053689178e-01 3.644054367929521199e-01 4.702894587548739347e-01 4.989487930896903123e-01 4.461359830980403118e-01 3.707698315601030692e-01 3.214126906854524734e-01
2.765029393671417646e-01 1.353340315296812923e-01 1.302363945219321417e-01 1.913793176617787084e-01 2.540790467229036009e-01 2.160972580122923759e-01 1.369772913558833793e-01 1.098926164019140284e-01 1.776333616709028229e-01 5.923437693878159660e-01 2.652054320521649355e+00
8.627049833910990784e-02 7.658754030162691351e-02 7.854559827884476098e-02 8.623384955017747433e-02 9.308816735713139334e-02 9.434346888935295217e-02 9.100124776258181059e-02 8.846525641882953261e-02 9.237996142934967736e-02 1.076527743818097294e-01 1.400701489641239805e-01
1.669607674673542486e-01 2.058913283182833565e-01 2.166356584555835518e-01 1.940452912390921714e-01 1.679221366252126868e-01 1.611042604735367090e-01 1.763999320229109602e-01 2.009599962924057126e-01 2.118429190860590672e-01 1.998144070747260304e-01 1.817507783094268747e-01
4.988343211375674713e+00 1.539976396830798455e+00 8.304915189047282764e-01 9.438205793159991641e-01 1.758798439842896411e+00 3.257026157876604433e+00 3.962537407221715213e+00 2.867633191215348543e+00 1.505247606152785522e+00 7.790678382597421292e-01 4.983695533470940964e-01
8.269803662336956684e-02 7.412591615864728978e-02 7.613406707528312667e-02 8.281979900568624264e-02 8.780620546007034122e-02 8.694482725958294078e-02 8.169693283069845435e-02 7.721362801616524218e-02 7.840194665716836153e-02 8.932148453709216895e-02 1.150493312693115500e-01
9.340116588930483243e-02 9.211062577213420532e-02 9.924443577250037507e-02 1.063069279711193332e-01 1.061950795744711212e-01 9.933120515311674725e-02 9.279646187685625103e-02 9.387467179464206724e-02 1.080554465152330640e-01 1.411265023630741411e-01 2.001302171794145657e-01
8.848289835016159843e-02 8.045505668491467754e-02 8.255806940388109305e-02 8.923838386069564421e-02 9.492816176771516623e-02 9.603010618392433806e-02 9.328846050513922572e-02 9.068047884143609627e-02 9.269750075859180261e-02 1.035699620190278086e-01 1.284528530545367142e-01
8.585867472849088855e-02 7.611688537648693409e-02 7.781751622520660661e-02 8.504885084482212421e-02 9.131771867403576382e-02 9.196131440562545223e-02 8.796630985220950383e-02 8.457532280942095526e-02 8.719108351875533292e-02 1.004277087243345828e-01 1.298029044979646940e-01
2.220732578358367293e-01 1.558185181598754354e-01 1.410431642260007168e-01 1.596827388242284262e-01 1.961444825589760133e-01 2.233532249731001451e-01 2.196276802425251862e-01 1.954027203778286870e-01 1.761677508667698622e-01 1.775993860447321604e-01 2.068677875820406631e-01
8.862154384245878036e-02 7.913895340699789172e-02 8.104037815099762732e-02 8.824100392387523861e-02 9.409050824505316157e-02 9.401157907273008374e-02 8.921074952364368982e-02 8.502495450070812755e-02 8.678209585395639525e-02 9.892492275470195218e-02 1.267720177524329084e-01
8.426041347447078833e-02 7.553957434244298885e-02 7.722450027561027219e-02 8.365436512144726333e-02 8.895196803853748502e-02 8.923212699148969085e-02 8.549216738116190151e-02 8.223738881717809757e-02 8.418564335667873266e-02 9.552424059894441821e-02 1.214119729324461688e-01
8.416242547937574647e-02 7.493997315662286052e-02 7.683145234635067877e-02 8.384714482181251927e-02 8.938214272108344072e-02 8.890699165527196635e-02 8.375491179341659764e-02 7.931805861134247349e-02 8.080851359852359028e-02 9.250968660911827735e-02 1.196793330850124265e-01
9.355920187646404873e-02 8.121302182540056369e-02 8.505609442105172002e-02 9.654172194659205175e-02 1.044375812328628833e-01 1.016348464102981852e-01 9.397433947062380777e-02 9.346284987036779235e-02 1.107086080359978436e-01 1.581012777166753980e-01 2.521318661552814921e-01
