# Supplementary material for: Metro Maps of Plant Disease Dynamics—Automated Mining of Differences Using Hyperspectral Images
Source: PLoS One. 2015 Jan 26;10(1):e0116902. doi: 10.1371/journal.pone.0116902 (PMC4306502; doi:10.1371/journal.pone.0116902)
Supplement: S2 File — Each file contains the information for a specific disease or control plants for the VNIR and SWIR ranges. The Dirichlet parameter were used to compute mean archetypal signatures which are the basis for creating the metro maps of diseased plants. (ZIP) [file pone.0116902.s002.zip › swir_rust.csv]

8.951742389098327202e-02 9.690735197690909797e-02 1.065431117478617962e-01 1.108148223898703655e-01 1.078175536078239405e-01 1.012350932373371620e-01 9.478274800442054726e-02 8.970474129954915388e-02 8.656643848917440487e-02 8.749066316963884093e-02 9.681614712380194609e-02
1.089812781552251142e+00 1.121772337677341858e+00 7.331671652036160225e-01 3.528496076652533064e-01 1.751318211510850820e-01 1.201129449033169067e-01 1.197922153725096694e-01 1.437795334874369946e-01 1.622386973967207269e-01 1.541079488501228278e-01 1.332609822885700845e-01
2.675395866217933349e-01 2.172183385094725860e-01 3.252219038152648900e-01 7.548682288125584394e-01 1.783619216117275474e+00 2.920872061831264244e+00 3.005585437393495596e+00 2.389087015394599778e+00 1.993290818051420832e+00 2.072930620956647374e+00 2.566651770144324551e+00
9.623596662770897425e-02 1.002527116881962166e-01 1.101896704647708780e-01 1.180055009839992008e-01 1.182011089055810676e-01 1.112505030425938041e-01 1.014466192005812617e-01 9.291185548172027631e-02 8.856216140551284588e-02 9.117337428406924182e-02 1.047503697422532826e-01
2.961177345426513341e-01 7.599493507405660209e-01 8.488356340499285668e-01 4.632611964687727291e-01 2.224453160550175224e-01 1.698651743088320509e-01 2.378768702235289356e-01 4.258776645940175465e-01 5.841814773496258884e-01 4.784244954455108001e-01 2.719912806729161137e-01
9.665724945669550150e-02 1.061388165415336621e-01 1.188862144205252991e-01 1.257350366412309517e-01 1.231747932542173879e-01 1.149382975028619691e-01 1.060766570115068141e-01 9.913608274679390486e-02 9.536583484234155417e-02 9.698875357145290976e-02 1.082484301121824644e-01
1.014854700608042448e-01 1.066018252337102845e-01 1.173774783392950161e-01 1.250949592786192721e-01 1.241814000368663823e-01 1.158159512270224567e-01 1.050004455992250701e-01 9.606758302984701181e-02 9.181054383044058576e-02 9.485359255362905972e-02 1.091582164078565148e-01
9.418677100400783819e-02 9.641727657874053781e-02 1.067723853015282998e-01 1.171834104185790898e-01 1.200233242723636323e-01 1.134445925125732862e-01 1.019860751482375705e-01 9.169622504123546569e-02 8.687069128222969783e-02 9.058004620286091990e-02 1.067027109221441450e-01
1.120863949847783758e-01 1.052360731129136223e-01 1.370178441316171336e-01 2.049793090289943887e-01 2.686382571703312405e-01 2.597050246017454378e-01 1.937495472604273405e-01 1.391450568601154403e-01 1.219102070476538596e-01 1.446776500880087024e-01 2.184985728627410473e-01
9.387144921545434451e-02 1.186228197362926284e-01 1.350740486174246413e-01 1.307783033113525395e-01 1.150842951783844631e-01 1.030781762233478616e-01 9.957997449765089437e-02 1.008748110287842892e-01 1.011597660268786641e-01 9.939325772405023518e-02 1.013048486492876821e-01
1.084011265681398550e-01 1.156055823805523103e-01 1.271196135408206584e-01 1.336454801875653631e-01 1.307186938767881668e-01 1.211847406564927621e-01 1.104051138627739209e-01 1.019624471365413731e-01 9.790877701264218136e-02 1.006471948074344341e-01 1.142644405285403314e-01
2.515864658464367909e-01 2.227813977004449442e-01 2.596677762776383735e-01 3.568226693461193366e-01 4.709673246154853499e-01 5.067320786343681993e-01 4.376023981465527735e-01 3.452025377876832279e-01 2.952734941592880524e-01 3.030019092119945467e-01 3.688516049798574725e-01
1.318516539268594023e+00 3.203719732340446491e+00 3.216949101933042510e+00 1.440373822863560749e+00 4.925106589498827181e-01 2.349587349275532588e-01 2.008075679383349299e-01 2.513893008638765081e-01 3.097937211738078789e-01 2.925369666202135566e-01 2.209748313581589019e-01
9.683117579653947871e-02 9.952449625742332273e-02 1.109702843244603221e-01 1.228216280348782413e-01 1.267463944297200495e-01 1.203647037578279427e-01 1.084303427719303659e-01 9.760333613224222993e-02 9.262774652516606033e-02 9.677344268326361354e-02 1.140171147214574660e-01
1.455556608864989887e-01 1.561463847714520126e-01 1.630491303247172952e-01 1.608738130502582742e-01 1.548981209879554122e-01 1.525899630983807431e-01 1.551673390882699621e-01 1.573074034696303469e-01 1.537544754982670958e-01 1.469902567320104658e-01 1.464194424888153878e-01
8.028805755632263397e-01 2.370071874820364854e+00 4.784937226849685921e+00 6.071168451917608344e+00 5.867850193285954141e+00 5.719400754286093402e+00 6.452518923763878256e+00 7.750175273668196141e+00 8.182074241292880856e+00 6.707439208524357710e+00 4.398582354409048989e+00
9.051835503482104361e-02 1.007493511637263528e-01 1.113314935694342256e-01 1.141380179751839141e-01 1.089964060888095471e-01 1.015765366397105435e-01 9.584356762745420422e-02 9.200917873800992797e-02 8.946800529051218698e-02 8.987747789268524246e-02 9.779569712617483535e-02
1.476681767224822528e-01 1.753187010095197673e-01 1.872549274545546039e-01 1.713101975014324208e-01 1.426262994328536260e-01 1.202159354126998980e-01 1.094838976025033495e-01 1.068148289450911725e-01 1.071095070503833707e-01 1.089995197340406924e-01 1.166812133902120907e-01
1.063889274186430867e-01 1.108892862427836162e-01 1.291965495022853738e-01 1.501988956874840409e-01 1.579466119785322142e-01 1.456726892371841275e-01 1.235498719123038353e-01 1.057401306267242852e-01 9.974163606585198516e-02 1.087062637578612573e-01 1.365581957430424542e-01
9.632968287319321199e-02 9.872610457510848370e-02 1.104271820537348903e-01 1.233463875667866194e-01 1.288554568249384025e-01 1.237276784595650186e-01 1.122051426751297376e-01 1.011513961152273461e-01 9.576319057014495706e-02 9.961402970326885264e-02 1.167968247637848761e-01
1.726281642687856610e-01 2.340500241992242436e-01 2.804643477696862619e-01 2.824694995127573494e-01 2.578443635454613081e-01 2.402007542190887079e-01 2.419276439388453881e-01 2.543506807347878373e-01 2.601385891371261749e-01 2.521467787055915455e-01 2.421998133545155973e-01
9.846273881698021369e-02 1.101991871687039576e-01 1.280915890210744257e-01 1.408359648771277950e-01 1.407392214910381523e-01 1.301798073425487201e-01 1.168658196566943336e-01 1.066330484839921877e-01 1.024114676956816156e-01 1.065335887006381016e-01 1.228099993127335643e-01
9.500946937659442149e-02 9.907170080604524309e-02 1.088672652394429147e-01 1.164874717914182317e-01 1.166640010556268398e-01 1.099739407423866305e-01 1.005644022232895785e-01 9.233298984315306546e-02 8.807003774315505518e-02 9.054083185655541210e-02 1.037758489693911962e-01
9.206353398086140893e-02 9.926725100128158674e-02 1.096250595642527526e-01 1.152023144119630055e-01 1.131133648517827356e-01 1.064162338074201852e-01 9.910012073253454679e-02 9.310449841279093419e-02 8.956233024534047960e-02 9.079848539405942220e-02 1.011193284159850742e-01
1.163153256409802799e-01 1.272007712351181652e-01 1.485773592708592439e-01 1.659734866693958755e-01 1.648068919704266666e-01 1.451690503506995744e-01 1.205403801613004894e-01 1.028147647701505851e-01 9.679088624983885059e-02 1.043218835078839613e-01 1.286564724237056756e-01
