# Supplementary material for: Metro Maps of Plant Disease Dynamics—Automated Mining of Differences Using Hyperspectral Images
Source: PLoS One. 2015 Jan 26;10(1):e0116902. doi: 10.1371/journal.pone.0116902 (PMC4306502; doi:10.1371/journal.pone.0116902)
Supplement: S2 File — Each file contains the information for a specific disease or control plants for the VNIR and SWIR ranges. The Dirichlet parameter were used to compute mean archetypal signatures which are the basis for creating the metro maps of diseased plants. (ZIP) [file pone.0116902.s002.zip › vnir_control.csv]

1.045182532337229631e-01 9.665208314253681543e-02 9.714314139735867604e-02 1.023025618979088447e-01 1.081814741505646715e-01 1.110234875518391340e-01 1.090208907428113216e-01 1.035558318347525597e-01 9.835916832453922565e-02 9.766931596868438925e-02 1.055019150716223625e-01
1.427128539717459343e-01 1.174060011302354989e-01 1.156466498001080256e-01 1.286433621718151843e-01 1.456442892911512521e-01 1.528380327826290574e-01 1.437636964991217958e-01 1.261652688210009032e-01 1.125678762100709301e-01 1.110138928300119510e-01 1.262276868829917964e-01
1.178402124380002469e+00 1.109900531341180496e+00 1.104787263324946922e+00 1.149668097952179169e+00 1.203415271175674928e+00 1.211111474026178580e+00 1.141130266730249421e+00 1.012503884674094357e+00 8.747146316931334598e-01 7.678074514429700237e-01 7.072451130417770626e-01
9.780480563461360632e-02 9.060156402901582695e-02 9.183043728723329358e-02 9.792115989096496220e-02 1.048471011432830502e-01 1.085247211164389602e-01 1.068276746586151460e-01 1.011322470234638365e-01 9.540855273883196153e-02 9.408416336235873867e-02 1.011896907348893426e-01
3.278110625035503545e-01 3.210652032995765515e-01 3.260547003790663645e-01 3.390158602143630850e-01 3.557779091827581452e-01 3.713762985076053402e-01 3.807488649323371721e-01 3.810901671392426526e-01 3.743709711984857802e-01 3.673453205298934932e-01 3.687763790447662338e-01
1.304437197686369176e-01 1.139674134024728364e-01 1.126324684175496194e-01 1.204294327763205386e-01 1.300850577449722267e-01 1.337041416567764651e-01 1.278332941813969670e-01 1.164314303796303990e-01 1.069110688461374220e-01 1.052973086278057718e-01 1.158800368908991102e-01
9.697088986565687019e-02 8.948464370227265929e-02 9.036598453452784896e-02 9.592160495270528331e-02 1.020566546595122331e-01 1.048022560669062409e-01 1.023572446209148612e-01 9.639273816073959389e-02 9.088684461231999467e-02 9.005005241330860111e-02 9.770868423334791442e-02
1.815469269296624555e-01 1.627564490690127652e-01 1.572806461625901597e-01 1.596677850752594996e-01 1.646372896706147226e-01 1.680745224354430467e-01 1.688411035334060062e-01 1.693294337358953461e-01 1.740642773461687776e-01 1.880616470107922544e-01 2.162753441929673726e-01
9.459072429914965052e-02 8.818311091766391219e-02 8.927937803390925686e-02 9.446272502257442583e-02 1.000857311323613136e-01 1.026968987674757583e-01 1.006470668463545493e-01 9.523276696630497695e-02 8.994670537022975143e-02 8.877389952872759282e-02 9.550214631378839414e-02
1.535820318857990807e-01 1.206373139557472690e-01 1.201214023149010796e-01 1.406807846566913711e-01 1.685029686476312571e-01 1.821358145112338955e-01 1.705099722855360767e-01 1.465818343886904906e-01 1.297513336221408908e-01 1.308690698446567657e-01 1.562146583310502490e-01
1.083706298805366675e-01 9.646818437778896527e-02 9.667334789366856251e-02 1.040953467643694064e-01 1.128366724056567988e-01 1.166395136257219745e-01 1.128396880724411994e-01 1.045915477888841871e-01 9.792949505192710680e-02 9.811757510995941511e-02 1.093327199083578560e-01
2.997976108249610361e-01 3.957189934212130278e-01 4.379303881747091953e-01 4.186321523200808858e-01 3.852893396872433263e-01 3.788721032614533191e-01 4.084147017136040558e-01 4.528588314116325786e-01 4.687245924091001381e-01 4.287714772769682381e-01 3.561440224152310763e-01
1.020712412597534480e-01 9.429046821087282149e-02 9.540433455294743126e-02 1.016035017752685843e-01 1.085435107905903251e-01 1.118676061844789960e-01 1.094656825664672845e-01 1.030315478262652240e-01 9.685343717206794378e-02 9.547458458253059443e-02 1.029133033743422077e-01
9.967662690887314769e-02 9.257283996963684702e-02 9.317224670920931651e-02 9.788992044927127822e-02 1.029528535623124713e-01 1.048898275846665978e-01 1.021571646621951823e-01 9.620022762452332121e-02 9.059136564401590319e-02 8.930331650803939592e-02 9.607828291360552553e-02
1.873827369340430871e-01 1.631521118304905538e-01 1.597160382203800244e-01 1.693254132009262003e-01 1.825996428524510051e-01 1.894463598515968017e-01 1.852106769818541998e-01 1.744469973998711843e-01 1.664324971600048553e-01 1.692436763018426438e-01 1.887239128927528375e-01
9.590960635931956857e-02 9.036211190599584275e-02 9.105079810395466655e-02 9.484782817991085913e-02 9.881733907247798598e-02 1.004622847186433382e-01 9.858360982445450726e-02 9.401956405525294103e-02 8.943674904537539383e-02 8.832583200173713123e-02 9.437251438099483747e-02
1.003797342123587399e-01 9.226983601408501878e-02 9.276916659302363033e-02 9.809293803575140636e-02 1.040680925852014577e-01 1.066521901358463698e-01 1.039947302854783290e-01 9.777477318385290050e-02 9.202425120664092795e-02 9.100449130220446270e-02 9.856286191004430541e-02
7.842157498532635884e-01 4.670276707975395958e-01 3.992521049544016098e-01 4.601356254499409104e-01 5.844519925715453423e-01 6.648560715472117133e-01 6.217666838546745955e-01 5.142071188380493707e-01 4.420279700963577474e-01 4.516838264368436828e-01 5.639390124521381775e-01
4.362511916621056862e-01 5.289821277305759573e-01 5.189677146269288111e-01 4.300916830223336373e-01 3.405903509684846120e-01 2.901093432786127635e-01 2.762525937150441813e-01 2.789944151555806551e-01 2.733602567936043726e-01 2.468669431828671157e-01 2.106300146874330592e-01
9.918707096819190383e-02 9.293592246288220893e-02 9.357832122551604237e-02 9.784855881594083093e-02 1.025317026784520191e-01 1.047505566514180114e-01 1.030637001809194125e-01 9.838275582217227699e-02 9.365368891309414079e-02 9.262650615495922335e-02 9.914664265459192938e-02
2.580012175304822741e-01 3.285846328690402718e-01 3.621703031207064161e-01 3.507688825525530629e-01 3.246480519703618395e-01 3.125008418259295206e-01 3.203352262646164683e-01 3.336901503690827830e-01 3.289427358153004799e-01 2.965864625256313114e-01 2.527953476714627223e-01
1.496469548531478566e-01 1.330423509896608014e-01 1.294908311289939551e-01 1.337428406595499719e-01 1.405493271737454641e-01 1.454473960397037746e-01 1.469229267176008213e-01 1.473421153667999750e-01 1.514383251099217231e-01 1.644172516671299766e-01 1.914257246025503623e-01
9.867153309480383716e-02 9.141318301887180198e-02 9.220353481985760213e-02 9.748795685958501489e-02 1.034049435169428210e-01 1.062045676274766398e-01 1.040313360930095743e-01 9.823630050179101014e-02 9.254260960260847491e-02 9.113531011616986255e-02 9.789639518223902659e-02
1.186692877147886432e-01 1.009901719818979693e-01 1.003531410476317248e-01 1.103327520343759527e-01 1.230219158208021024e-01 1.289398739733461918e-01 1.236905156254572979e-01 1.122140483885974843e-01 1.033300471175220836e-01 1.036796159930521155e-01 1.178959421928071349e-01
4.547406973834870469e-01 4.356031763959280489e-01 4.339659661742867880e-01 4.425626588286764029e-01 4.505118703066128272e-01 4.463624851218641054e-01 4.243002066793784555e-01 3.885886917229557924e-01 3.509659508059450594e-01 3.236525735845671159e-01 3.150191750835488191e-01
