# Supplementary material for: Metro Maps of Plant Disease Dynamics—Automated Mining of Differences Using Hyperspectral Images
Source: PLoS One. 2015 Jan 26;10(1):e0116902. doi: 10.1371/journal.pone.0116902 (PMC4306502; doi:10.1371/journal.pone.0116902)
Supplement: S2 File — Each file contains the information for a specific disease or control plants for the VNIR and SWIR ranges. The Dirichlet parameter were used to compute mean archetypal signatures which are the basis for creating the metro maps of diseased plants. (ZIP) [file pone.0116902.s002.zip › vnir_net_blotch.csv]

1.065767780058225894e-01 1.175260663927221449e-01 1.279959725454322128e-01 1.306899807958509518e-01 1.234967066811752390e-01 1.104844861715180565e-01 9.739815429051372486e-02 8.798165517652255241e-02 8.393059252153994843e-02 8.640635481640288051e-02 9.737851521315625536e-02
1.041580366847832950e-01 1.138613834454991758e-01 1.268541169229709942e-01 1.343969979396274772e-01 1.306363398373280305e-01 1.177468098668360968e-01 1.032529558240235790e-01 9.370542095845368902e-02 9.261792322877308858e-02 1.022485620157309733e-01 1.256814663753021699e-01
8.856123341311354924e-01 1.748408061340872788e+00 2.813696718770108074e+00 3.003022063232680505e+00 1.997077182958385988e+00 9.420424792943590253e-01 4.151007155523343539e-01 2.304649011766725930e-01 1.952139672268815851e-01 2.553239040207374577e-01 4.451517847081286061e-01
9.426991949312846231e-02 1.002338534200960807e-01 1.071837535438538158e-01 1.095629285338922398e-01 1.050682365908782723e-01 9.577114547923813725e-02 8.563293062093217667e-02 7.782286216095279929e-02 7.422306786663246392e-02 7.630848856771857425e-02 8.622364514565467042e-02
1.461142998667858128e+00 1.743108264134291874e+00 2.016133947946416427e+00 1.892665450240244018e+00 1.262234161157278045e+00 6.060316331090928044e-01 2.528010255039530585e-01 1.220604812499578168e-01 8.733623881853107285e-02 1.013726361412924243e-01 1.737150648279453258e-01
1.094231589946730310e-01 1.180723281380367667e-01 1.309157871155549047e-01 1.393616827515830880e-01 1.368773966833146949e-01 1.244424428199014943e-01 1.090987768210489733e-01 9.778864256027582080e-02 9.448529534255985241e-02 1.015268372887720705e-01 1.217921306194042347e-01
9.200879514903531620e-02 9.849073560151411222e-02 1.064501940376107320e-01 1.097190386666232059e-01 1.052617792751098791e-01 9.516430284572317821e-02 8.410922025972858429e-02 7.594046917842223188e-02 7.280977012388983871e-02 7.621826589950754516e-02 8.835248675858398126e-02
2.099820331638530824e-01 1.980715983783822298e-01 2.083001570715622419e-01 2.234382409313909190e-01 2.214293324114903760e-01 1.929237804591410477e-01 1.527793795866063120e-01 1.216322340177628247e-01 1.091156177814675138e-01 1.182021868363666017e-01 1.539889455729410994e-01
9.147309875382972355e-02 9.711362565669963420e-02 1.039538967757328847e-01 1.065088819212915705e-01 1.023708222279617747e-01 9.346887328617180246e-02 8.372459276671961881e-02 7.634277469582284592e-02 7.324395033574820912e-02 7.593012766286004467e-02 8.658664384446163043e-02
1.110156177622646095e-01 1.316477969285862193e-01 1.577303815426847888e-01 1.717282890001471662e-01 1.600387344027781877e-01 1.297616740072767560e-01 9.966397507711570458e-02 8.123757168963920139e-02 7.705362336876608875e-02 8.818073711958544780e-02 1.188116107621570300e-01
9.770680313050104926e-02 1.083756616452225402e-01 1.215585945945633212e-01 1.281712954668964843e-01 1.225662054367984838e-01 1.077403511598029606e-01 9.171438605548019873e-02 8.075923595167899816e-02 7.772318100715466804e-02 8.418350455282683220e-02 1.026664036109388028e-01
4.222311565036587222e-01 6.201582084886463342e-01 6.593602323408596089e-01 5.283420923219780407e-01 3.782222733319004493e-01 2.909165680044544233e-01 2.621000088350737278e-01 2.646147711875666553e-01 2.671530882153049791e-01 2.476588670901269940e-01 2.116519034544905309e-01
9.705819098422162339e-02 1.039542751455877490e-01 1.121669629400198903e-01 1.153014947895077136e-01 1.103106979789637704e-01 9.944538687861649573e-02 8.756347669439652759e-02 7.860774781733002869e-02 7.475557559855626477e-02 7.748261007041486181e-02 8.891258278558324124e-02
9.260722687067303449e-02 9.893614447233109455e-02 1.072697208111680206e-01 1.116637854118882195e-01 1.088820675694738005e-01 1.004368266730396170e-01 9.057867567258573449e-02 8.313102799409838317e-02 8.048088612305046019e-02 8.440244392639682791e-02 9.729238687615383852e-02
2.766887012276089686e-01 2.806360590776570407e-01 3.002598588261022883e-01 3.068717749879975032e-01 2.740670987815427284e-01 2.089559163940375441e-01 1.451615322563576393e-01 1.043054445484579290e-01 8.803159588378230149e-02 9.348550783874552683e-02 1.232512584319017390e-01
9.436381637591273464e-02 9.865373674641346458e-02 1.046748068337720189e-01 1.071890076199180225e-01 1.036140852150090885e-01 9.532962639861192189e-02 8.585799333735580352e-02 7.838529872792367181e-02 7.501388295039913834e-02 7.742228264605842403e-02 8.789872438915262431e-02
9.468108257028902408e-02 1.016322150516709710e-01 1.102271551594208865e-01 1.140440725241020775e-01 1.097760311369495173e-01 9.945325532094405341e-02 8.794526181598459613e-02 7.933487669919032925e-02 7.592716733977100674e-02 7.929125081473219205e-02 9.164317419035102052e-02
2.208181575877383729e+00 2.929696661677141822e+00 3.783019847848412720e+00 3.741452463333554856e+00 2.356548655185294550e+00 9.543382914043128107e-01 3.171867289063835527e-01 1.262475644734906421e-01 8.329045249094320369e-02 1.021762148547025600e-01 2.043303960201028890e-01
2.039514775001545210e-01 1.850969815764874626e-01 1.774046240706741440e-01 2.000981466806421305e-01 2.872310053718716283e-01 5.107518931554847486e-01 9.663266116464710453e-01 1.567499478625280718e+00 1.838867368219514242e+00 1.504519813788168348e+00 9.584137706211983687e-01
9.849426147068528203e-02 1.050553688133663843e-01 1.124284802866964694e-01 1.146623567766530960e-01 1.093788888696715506e-01 9.900376980753146372e-02 8.795189924517571312e-02 7.963978493962869942e-02 7.598352183303314078e-02 7.841205126399669600e-02 8.904735569680398422e-02
4.152322862336840781e-01 3.170769509191747604e-01 2.610464904073299675e-01 2.406584511361698764e-01 2.470880252658559095e-01 2.682587199908489373e-01 2.854750231454799003e-01 2.800091595166629976e-01 2.495983878567311076e-01 2.108254942054831049e-01 1.821844815577427501e-01
3.183409214061781456e-01 2.893272826224713712e-01 2.777857459443310861e-01 2.632206160298087294e-01 2.295132712859266622e-01 1.794656256991511156e-01 1.313528228568784650e-01 9.907821238932493224e-02 8.542356776689546960e-02 8.959300255821164849e-02 1.139662128149103865e-01
9.460847033504640735e-02 1.022014069674006681e-01 1.105493996282033431e-01 1.138789418979434392e-01 1.099521090033670628e-01 1.010907855852901938e-01 9.137948649350610686e-02 8.394455157616712015e-02 8.061004585497713593e-02 8.286718841279426540e-02 9.292875784543727646e-02
1.009243531786556958e-01 1.179811531893307369e-01 1.376478552012885825e-01 1.470532078618436433e-01 1.382222374040818769e-01 1.167500366642883758e-01 9.489535321869276008e-02 8.069630470768124342e-02 7.670443832040239884e-02 8.396402738746927552e-02 1.049883231273878587e-01
4.474867518266151256e-01 3.627313207348405455e-01 3.891387418248238306e-01 4.633572516494881555e-01 4.805260439393800320e-01 3.751547547653069081e-01 2.336228460028676734e-01 1.465861428685335532e-01 1.209592065264033373e-01 1.512157446378085413e-01 2.714008801174133678e-01
