# Supplementary material for: Metro Maps of Plant Disease Dynamics—Automated Mining of Differences Using Hyperspectral Images
Source: PLoS One. 2015 Jan 26;10(1):e0116902. doi: 10.1371/journal.pone.0116902 (PMC4306502; doi:10.1371/journal.pone.0116902)
Supplement: S2 File — Each file contains the information for a specific disease or control plants for the VNIR and SWIR ranges. The Dirichlet parameter were used to compute mean archetypal signatures which are the basis for creating the metro maps of diseased plants. (ZIP) [file pone.0116902.s002.zip › vnir_powdery_mildew.csv]

9.451923045874149887e-02 9.638646985568176395e-02 9.848469633237576237e-02 1.004500938608685889e-01 1.052404167654927419e-01 1.172019073630749808e-01 1.401103404301073385e-01 1.753820280421291844e-01 2.200216968516142957e-01 2.671122259383205133e-01 3.113074883389085890e-01
1.509801979217627876e-01 1.545345588359234579e-01 1.574204133900675429e-01 1.526513971177774764e-01 1.388157597073721161e-01 1.205294377064171779e-01 1.039842212029952473e-01 9.322363848329429104e-02 9.006088470157143366e-02 9.576334931459115629e-02 1.125811925137809172e-01
2.843974736740317866e+00 2.804207166493569048e+00 1.851841188735979582e+00 1.014505456237058123e+00 6.167766761252068131e-01 4.998192636704529845e-01 5.190173422881119158e-01 5.523980652077122855e-01 4.720417150857126320e-01 2.939629284325624980e-01 1.489390031107648837e-01
9.323690307454937654e-02 9.267902505440706040e-02 9.536630688548522472e-02 9.908701297047255163e-02 1.030855441992799409e-01 1.074733543492647769e-01 1.122414669426528150e-01 1.169526695154400192e-01 1.215774666233996049e-01 1.277102406745155294e-01 1.390094320513536874e-01
1.638684673413663972e-01 2.038828143027854589e-01 1.937944736256670408e-01 1.722228610429160367e-01 1.904864725064398245e-01 3.072712057906608063e-01 6.504116725013856515e-01 1.305395106861601651e+00 1.756914473433585755e+00 1.354656144748173752e+00 6.707540268144976947e-01
1.077749173151498069e-01 1.142823227985299145e-01 1.199480759922104539e-01 1.197774378623996938e-01 1.136380257748558636e-01 1.054976987475799294e-01 9.964647433066950444e-02 9.861451009846371185e-02 1.036463930557208341e-01 1.159830805587104691e-01 1.379271633174753153e-01
8.922189250759050838e-02 9.161089604751974924e-02 9.386086042241643945e-02 9.404329941357296441e-02 9.333246888030932720e-02 9.428809940472601681e-02 9.866992695492393661e-02 1.066483035537044988e-01 1.174038755621935326e-01 1.306792060610111605e-01 1.483907284706432739e-01
1.287820723055625727e-01 1.505461535908712012e-01 1.648727227724690880e-01 1.629851577419716702e-01 1.483633253828634535e-01 1.312559384366012161e-01 1.188090862752314014e-01 1.128920978288377452e-01 1.128443696532065027e-01 1.182269545617274098e-01 1.304086182907203684e-01
8.884825195036433199e-02 8.917650549234942825e-02 9.165201174542790541e-02 9.366078590138818272e-02 9.481377412180660991e-02 9.653384765432090897e-02 1.006632927385897325e-01 1.085266812959784638e-01 1.210047941575023711e-01 1.392889399634884839e-01 1.657899020822610481e-01
1.218553169136084441e-01 1.672082947180551227e-01 1.828666017784531250e-01 1.622071674128621466e-01 1.329897042207703883e-01 1.168673550744765005e-01 1.178636281551951742e-01 1.309450008626251993e-01 1.451546097336081087e-01 1.492591141958577727e-01 1.430847713210271210e-01
9.255839355508053978e-02 9.998297221949144220e-02 1.034868141934768698e-01 1.014842649819754916e-01 9.780646725582037293e-02 9.745742462479253798e-02 1.030635469125741610e-01 1.142330648998145098e-01 1.283326706733080858e-01 1.427940512752829405e-01 1.582781942645628270e-01
2.715509889060578885e-01 1.878430843244038861e-01 1.572774702094327515e-01 1.640614165030645499e-01 2.029756004980406703e-01 2.682928085087177283e-01 3.390616963359780467e-01 3.821337208924195372e-01 3.820740347954351690e-01 3.560035400737445732e-01 3.320022717293076853e-01
9.582936289542702546e-02 9.682149646238581708e-02 9.811270314998349340e-02 9.818069131466741761e-02 9.797757353614010289e-02 9.908104251728107326e-02 1.018130804759906638e-01 1.049469852464264691e-01 1.071870913731509944e-01 1.092639098341491172e-01 1.146416585023201512e-01
9.070247306753589922e-02 9.255009226220935192e-02 9.471168927306711227e-02 9.525401568757449478e-02 9.512975559897128564e-02 9.664337339249064185e-02 1.014136615394192198e-01 1.095798696828874375e-01 1.203800069079717233e-01 1.336887213962379417e-01 1.515659518078140422e-01
1.483941884607877515e-01 1.591090611203034855e-01 1.603712525899889663e-01 1.531194964960284899e-01 1.459346342632440174e-01 1.466105129593287537e-01 1.577087709166831442e-01 1.760566903222462731e-01 1.940393403668041750e-01 2.051830053213673788e-01 2.109152756089898995e-01
9.119131827215513908e-02 9.176979981070292058e-02 9.286541371760630159e-02 9.305480537255533813e-02 9.319923113325531694e-02 9.471112604028544824e-02 9.779814761943317336e-02 1.011882847158712823e-01 1.035760199750037219e-01 1.056899211578498782e-01 1.109774668042005225e-01
9.248026118097474324e-02 9.465928184802956113e-02 9.689603031820530343e-02 9.740785834292278733e-02 9.727720296334416150e-02 9.866486744666440323e-02 1.026986716280948175e-01 1.088229601836442767e-01 1.157811517335797791e-01 1.235786657733310978e-01 1.348872526460482280e-01
2.359876974235656011e+00 1.900556058256597458e+00 1.631420100169663323e+00 1.615525962463021159e+00 1.834554276537594841e+00 2.141124028436749871e+00 2.168041930784230686e+00 1.654645297847102015e+00 9.249027463733374699e-01 4.228388389987838281e-01 1.937891675259852953e-01
4.300492736260955740e-01 4.735215627868979427e-01 4.832185416733862926e-01 4.132292549943690774e-01 2.864370345684938424e-01 1.730755511679298586e-01 1.071969152345210313e-01 8.161344779077769895e-02 8.578446003384314344e-02 1.243262076163119817e-01 2.224700002583048231e-01
9.486695920789976755e-02 9.576990460019212115e-02 9.533800316199990410e-02 9.560753246719627674e-02 1.007938380238742049e-01 1.137147263127007007e-01 1.324224908344906748e-01 1.477453752744832816e-01 1.484558177519797462e-01 1.341581793032994852e-01 1.166727627741971224e-01
3.403851871000043161e-01 3.563483775000529929e-01 3.743365940816455462e-01 3.677522180621372594e-01 3.228457407221986264e-01 2.556113847646538928e-01 1.950838895082617208e-01 1.579250313073450041e-01 1.470531243981650915e-01 1.626472569157001724e-01 2.084506047611132395e-01
1.147697553711909402e-01 1.292484448897771310e-01 1.335683914933676608e-01 1.356318811180502737e-01 1.510226961052645589e-01 1.951748089830843969e-01 2.764811626240016307e-01 3.702103115057764904e-01 4.050917270764419209e-01 3.454511761953450444e-01 2.491209772417046775e-01
9.215315517736259732e-02 9.211069161050225440e-02 9.463106981450357391e-02 9.836134155901016252e-02 1.041069382867088472e-01 1.138349702517126444e-01 1.291208478217799049e-01 1.499671251828949836e-01 1.746899704096579187e-01 2.015548589374977217e-01 2.313580862485997147e-01
9.642350209365342650e-02 1.099664160657625733e-01 1.160482864326903840e-01 1.132337488534115727e-01 1.081873405969894369e-01 1.080647671746220451e-01 1.155328375805531049e-01 1.282139471722348323e-01 1.400536318893565169e-01 1.462439684919029093e-01 1.487265601714322372e-01
1.912025553897066243e-01 2.834166334436951651e-01 2.955536618194826159e-01 2.260484278130971136e-01 1.546194320533248456e-01 1.185351427189607759e-01 1.145911059564378859e-01 1.342770051118632180e-01 1.660623630536356421e-01 1.908650877731881967e-01 1.964626965917861678e-01
