# Supplementary material for: Metro Maps of Plant Disease Dynamics—Automated Mining of Differences Using Hyperspectral Images
Source: PLoS One. 2015 Jan 26;10(1):e0116902. doi: 10.1371/journal.pone.0116902 (PMC4306502; doi:10.1371/journal.pone.0116902)
Supplement: S2 File — Each file contains the information for a specific disease or control plants for the VNIR and SWIR ranges. The Dirichlet parameter were used to compute mean archetypal signatures which are the basis for creating the metro maps of diseased plants. (ZIP) [file pone.0116902.s002.zip › vnir_rust.csv]

1.052366281538592296e-01 1.091995448793688789e-01 1.096255984135325184e-01 1.070787093131724821e-01 1.058447422357878670e-01 1.095097922181823141e-01 1.180631744414867013e-01 1.272862045499916495e-01 1.313666147716113508e-01 1.287733547157936809e-01 1.247873224567256911e-01
1.035693452123472302e-01 1.095785330620770021e-01 1.093560729016502253e-01 1.048475974412713674e-01 1.024384885971885012e-01 1.068326461109628533e-01 1.179700865129378329e-01 1.300465778729232580e-01 1.343216256407525344e-01 1.278692487600662231e-01 1.176685997202070316e-01
3.091357612799287558e-01 3.282913687465176533e-01 3.362401827549679756e-01 3.443145884842534477e-01 3.712206201241222137e-01 4.292200326835416968e-01 5.100064410635870571e-01 5.719805805855786573e-01 5.626880808392480393e-01 4.802404630904571481e-01 3.784964461095752242e-01
9.100406777363423405e-02 9.260792591923025507e-02 9.335716523093141872e-02 9.271170171115103442e-02 9.265041374496174598e-02 9.498949868628980830e-02 9.924866024449895130e-02 1.025588010122412547e-01 1.021520124069831698e-01 9.878642928492434305e-02 9.706749396687408549e-02
1.159572281857189635e+00 1.248737719368251176e+00 1.268258045119006860e+00 1.284415144197519565e+00 1.362707617039781383e+00 1.500990041217757254e+00 1.582897147993758358e+00 1.431615120740594049e+00 1.040250167710312201e+00 6.275141601537188585e-01 3.564721900721993797e-01
1.131683104398324979e-01 1.173689267500308137e-01 1.173496020070121659e-01 1.139349754189048908e-01 1.117958485071876146e-01 1.145403963035333678e-01 1.217170743322015247e-01 1.285365584762868385e-01 1.292261103100040276e-01 1.231814945045189708e-01 1.165147979756425145e-01
8.991135801319269372e-02 9.200904299824191890e-02 9.248591389428161003e-02 9.121014088565074229e-02 9.079292110276800110e-02 9.347473846922711715e-02 9.882991761820048016e-02 1.035465275320102546e-01 1.040152443752263428e-01 1.004622730952626636e-01 9.770205650537833186e-02
1.187114568469355369e+00 7.691682184503152442e-01 5.625812763127558958e-01 4.731196160638388992e-01 4.391224264449696268e-01 4.256635785460874399e-01 4.210754926496083628e-01 4.342972363960446724e-01 4.857048157345767447e-01 5.984641147810418893e-01 7.888681692022160297e-01
8.882281506950584493e-02 9.003166244156320108e-02 9.075986835408318687e-02 9.031056576694850013e-02 9.035237112793127745e-02 9.249419406954156875e-02 9.629352347346488428e-02 9.918816626648682688e-02 9.880463376778551854e-02 9.601095169771292626e-02 9.516873171275110066e-02
1.094261362260504494e-01 1.262154121373312010e-01 1.253561761574895628e-01 1.147085292871531798e-01 1.105462353914385271e-01 1.233518451879665329e-01 1.559026870197716130e-01 1.963123075319648247e-01 2.132351823679253244e-01 1.884535014399596753e-01 1.448603431357813331e-01
9.838107508464599693e-02 1.058798670579718659e-01 1.058105440358597799e-01 1.008839369730031438e-01 9.874642274593908864e-02 1.049873132532955361e-01 1.200630552169921206e-01 1.374387540798563956e-01 1.454033355139493500e-01 1.384442796240204776e-01 1.245781479937279196e-01
3.780259309845568350e-01 3.127217046977126547e-01 3.285134834191175690e-01 3.898446645237159669e-01 4.365333588032774825e-01 4.056246191971201731e-01 3.148256957473142825e-01 2.339488784928560328e-01 1.989972603093329295e-01 2.171163209376260061e-01 3.015675445693663526e-01
9.433992475701817593e-02 9.596261027838084989e-02 9.646265787323496377e-02 9.548206786895867271e-02 9.528764925716856626e-02 9.788624821701262524e-02 1.028007556899383917e-01 1.069237015843079591e-01 1.070807385376315868e-01 1.037927659903257332e-01 1.018144524917464905e-01
9.034635566352866576e-02 9.136577788471274275e-02 9.201878739512246719e-02 9.164123053759190562e-02 9.198191994119263304e-02 9.481505875833040609e-02 9.991769345337220276e-02 1.048053290508630109e-01 1.067884460891365822e-01 1.061846534011443161e-01 1.071531929335446803e-01
3.055113850148995502e-01 3.042466554671000023e-01 2.693016618674171081e-01 2.275331113514495462e-01 2.047150930483341014e-01 2.102762241734918991e-01 2.411096640111951017e-01 2.790390345498087177e-01 2.922580514315202271e-01 2.653128562064592244e-01 2.193245952327099457e-01
9.145224726982088825e-02 9.157870308756109468e-02 9.232776390738572925e-02 9.255664236626823249e-02 9.318497537436466749e-02 9.534425027904176730e-02 9.868078020764670111e-02 1.012845016635188500e-01 1.015817529276447362e-01 1.006780706049966861e-01 1.025917919689412899e-01
9.274890708369905312e-02 9.476103384069280156e-02 9.514100560837542020e-02 9.374139269158204835e-02 9.319352171088801651e-02 9.576636229045819293e-02 1.010572609905367319e-01 1.057865489394924224e-01 1.063758618950104290e-01 1.030369243227177989e-01 1.005571831371852159e-01
1.170449601261362549e+00 1.757609636221553195e+00 1.252444640164317446e+00 5.954710880962145181e-01 3.303880455377153913e-01 3.244530268370522941e-01 5.664903271662462547e-01 1.184182495530298862e+00 1.762035911909463293e+00 1.366906717334033683e+00 5.891195896030155810e-01
2.531586911094885761e-01 2.060476940090228970e-01 2.240117588584788211e-01 2.795475561130628672e-01 3.194380451693642486e-01 2.848116795011161329e-01 1.997959355181995467e-01 1.308669627095108701e-01 1.005019602644754290e-01 1.054218853208151868e-01 1.518122793252718594e-01
9.463970043978746360e-02 9.553300668723825606e-02 9.616646758680014173e-02 9.570381265703424567e-02 9.582742021807987010e-02 9.842089882042145965e-02 1.035383781533546627e-01 1.090682977056519759e-01 1.125249283234640851e-01 1.140129455633937527e-01 1.173352075280737067e-01
2.187439341737855980e-01 1.893813693313509683e-01 2.135339936342204592e-01 2.720947426236809963e-01 3.186888279485056708e-01 2.957754784902144052e-01 2.176150135372758587e-01 1.470191334422508156e-01 1.117681703768542145e-01 1.105676950740662051e-01 1.452981115357836195e-01
4.682321779968217634e-01 5.765441727939186745e-01 4.868618626291816298e-01 3.328802685233158698e-01 2.487973943957972334e-01 2.603583345225685131e-01 3.969416714209307306e-01 7.324780870636404817e-01 1.229471431745631005e+00 1.516250403419943327e+00 1.324624517148221603e+00
9.145174618770234021e-02 9.275389819295984384e-02 9.332734970491439463e-02 9.256141754079269535e-02 9.234498734250443097e-02 9.448882015106793708e-02 9.865178330990014011e-02 1.022155708198581037e-01 1.025655285832198366e-01 1.003137983725932436e-01 9.979801116507314163e-02
1.030054093376453345e-01 1.163689491557808181e-01 1.157290957511878104e-01 1.066946042453634780e-01 1.022898909112058274e-01 1.113471650555580839e-01 1.363199165103318733e-01 1.693509885494644263e-01 1.889531756267911478e-01 1.792873334433538746e-01 1.519531475798708842e-01
5.186656253389964055e-01 4.754368849475263392e-01 4.564145287227081571e-01 4.633498232005101580e-01 4.892183587623882834e-01 5.134684147304645618e-01 5.058452278263562141e-01 4.494259784066337859e-01 3.615073607974972347e-01 2.777377855000808804e-01 2.213827345789101397e-01
